# Supplementary material for: Spatial Domain‐Based Approach to Analyze the Mechanism of Sparganii Rhizoma‐Curcumae Rhizoma Pair in the Treatment of Colorectal Cancer
Source: Food Sci Nutr. 2025 Aug 19;13(8):e70794. doi: 10.1002/fsn3.70794 (PMC12365343; doi:10.1002/fsn3.70794)
Supplement: Supplementary file 2 — Data S2: fsn370794‐sup‐0002‐Table S1.xlsx. [file FSN3-13-e70794-s001.xlsx]

## Sheet: Sheet1
Molecule name	Molecule ID	OB (%)	DL
trans-gondoic acid	MOL001297	30.7	0.19
beta-sitosterol	MOL000358	36.91	0.75
formononetin	MOL000392	69.67	0.21
Stigmasterol	MOL000449	43.82	0.75
hederagenin	MOL000296	36.91	0.75
wenjine	MOL000906	47.92	0.27
(1S,10S),(4S,5S)-germacrone-1(10),4-diepoxide	MOL000915	30.48	0.17
bisdemethoxycurcumin	MOL000940	77.38	0.26
