# Supplementary material for: Spatial Domain‐Based Approach to Analyze the Mechanism of Sparganii Rhizoma‐Curcumae Rhizoma Pair in the Treatment of Colorectal Cancer
Source: Food Sci Nutr. 2025 Aug 19;13(8):e70794. doi: 10.1002/fsn3.70794 (PMC12365343; doi:10.1002/fsn3.70794)
Supplement: Supplementary file 3 — Data S3: fsn370794‐sup‐0003‐Table S2.xlsx. [file FSN3-13-e70794-s002.xlsx]

## Sheet: Compounds
Name	Formula	Annot. Source: Predicted Compositions	Annot. Source: mzCloud Search	Annot. Source: MassList Search	FISh Coverage	Annot. DeltaMass [Da]	Annotation MW	Calc. MW	m/z	RT [min]	# mzCloud Results	mzCloud Best Match	Mass List Match: Arita Lab 6549 Flavonoid Structure Database	Mass List Match: Natural Products Atlas 2020_06	MS2	Reference Ion	Area: CD255_SL.raw (F778)
L-Phenylalanine	C9 H11 N O2	No match	Invalid mass	No match	95.83	-17.0264	165.079	148.053	166.086	5.262	1	100	No matches found	Multiple matches found	DDA for other ion	[M+NH4]+1	7.87496e+09
Adenosine	C10 H13 N5 O4	Not the top hit	Full match	Partial match	96.49	5e-05	267.097	267.097	268.104	4.58	1	100	No matches found	Single match found	DDA for preferred ion	[M+H]+1	8.36008e+09
Hederagenin	C30 H48 O4	Full match	Full match	Full match	100	0.00016	131.095	131.095	132.102	2.507	1	100	Single match found	Single match found	DDA for preferred ion	[M+H]+1	1.78774e+10
β-sitosterol	C29 H50 O	Not the top hit	Invalid mass	No results	77.58	-0.00116	130.027	130.025	129.018	5.837	3	100	Multiple matches found	Multiple matches found	DDA for preferred ion	[M-H]-1	7.527e+08
Nicotinic acid	C6 H5 N O2	Full match	Full match	No results	54	0.00028	123.032	123.032	124.04	2.211	2	99.9	No matches found	No matches found	DDA for preferred ion	[M+H]+1	3.19599e+09
Formononetin	C16 H12 O4	Full match	Full match	Partial match	75.42	-0.00131	122.037	122.035	121.028	9.782	2	99.9	Multiple matches found	Multiple matches found	DDA for preferred ion	[M-H]-1	2.36276e+09
Stigmasterol	C29 H48 O	No results	Invalid mass	Partial match	52.42	-0.00119	138.032	138.03	137.023	9.187	4	99.9	Multiple matches found	Multiple matches found	DDA for preferred ion	[M-H]-1	4.05168e+08
2,3-Dihydro-1-benzofuran-2-carboxylic acid	C9 H8 O3	No results	Invalid mass	No results	15.38	-0.00108	164.047	164.046	163.039	11.706	4	99.9	No matches found	No matches found	DDA for preferred ion	[M-H]-1	1.23048e+09
Catechol	C6 H6 O2	No results	Invalid mass	No results	57.14	-0.00138	110.037	110.035	109.028	7.389	2	99.8	No matches found	No matches found	DDA for preferred ion	[M-H]-1	4.93915e+07
Transgondoic acid	C20 H38 O2	Full match	Full match	Partial match	59.32	0.00016	178.063	178.063	161.06	21.061	2	99.8	Multiple matches found	Multiple matches found	DDA for preferred ion	[M+H-H2O]+1	4.59867e+08
4-Oxoproline	C5 H7 N O3	No results	Invalid mass	No results	19.35	-0.00122	129.043	129.041	128.034	2.599	1	99.8	No matches found	No matches found	DDA for preferred ion	[M-H]-1	3.62266e+09
1Z,3R,5S,8S,10R,12S)-5,10,15,15-tetramethyl-4,9,13,14-tetraoxatetracyclo[10.3.0.03,5.08,10]pentadec-1-en-12-ol	C14 H24 O5	Full match	Full match	Partial match	53.77	0.0002	216.09	216.09	217.097	8.626	1	99.8	Single match found	Multiple matches found	DDA for preferred ion	[M+H]+1	7.24686e+08
Di(2-ethylhexyl) phthalate	C24 H38 O4	Full match	Full match	Not the top hit	37	-0.00093	390.277	390.276	391.283	23.015	9	99.7	No matches found	Multiple matches found	DDA for preferred ion	[M+H]+1	1.67375e+09
2-(Acetylamino)hexanoic acid	C8 H15 N O3	No results	Invalid mass	No results	21.47	-0.00098	173.105	173.104	172.097	10.588	4	99.7	No matches found	No matches found	DDA for preferred ion	[M-H]-1	4.7668e+08
Bisdemethoxycurcumin	C19 H16 O4	Full match	Full match	Partial match	59.87	-2e-05	472.392	472.392	490.425	23.917	1	99.7	Single match found	Multiple matches found	DDA for preferred ion	[M+NH4]+1	4.53557e+08
Azelaic acid	C9 H16 O4	Full match	Full match	Partial match	44.57	-0.00078	188.105	188.104	187.097	13.605	1	99.6	No matches found	Multiple matches found	DDA for preferred ion	[M-H]-1	9.07682e+08
2-(Acetylamino)hexanoic acid	C8 H15 N O3	No results	Invalid mass	No results	17.85	-0.00098	173.105	173.104	172.097	10.932	3	99.5	No matches found	No matches found	DDA for preferred ion	[M-H]-1	1.09284e+08
Docosanamide	C22 H45 N O	Full match	Full match	No results	47.56	-0.0001	339.35	339.35	340.357	25.719	1	99.5	No matches found	No matches found	DDA for preferred ion	[M+H]+1	1.53101e+08
Methylsuccinic acid	C5 H8 O4	No results	Invalid mass	No results	23.45	-0.0012	132.042	132.041	131.034	6.199	3	99.5	No matches found	No matches found	DDA for preferred ion	[M-H]-1	3.42165e+08
Dibutyl phthalate	C16 H22 O4	Full match	Full match	Partial match	18.74	0.00029	278.152	278.152	279.159	18.533	5	99.5	No matches found	Multiple matches found	DDA for preferred ion	[M+H]+1	1.94007e+09
Dipropyleneglycol dibenzoate	C20 H22 O5	Full match	Full match	Partial match		0.00023	342.147	342.147	365.136	18.171	1	99.5	Single match found	Multiple matches found	DDA for preferred ion	[M+Na]+1	9.19818e+08
Bis(4-ethylbenzylidene)sorbitol	C24 H30 O6	Full match	Full match	Partial match		0.00035	414.204	414.205	415.212	17.345	3	99.5	No matches found	Multiple matches found	DDA for preferred ion	[M+H]+1	4.669e+08
Adenine	C5 H5 N5	No match	Invalid mass	No results		-17.0264	135.054	118.028	136.062	4.577	1	99.5	No matches found	No matches found	DDA for other ion	[M+NH4]+1	1.10754e+09
2-Hydroxyhippuric acid	C9 H9 N O4	No match	Invalid mass	No results		21.9822	195.053	217.035	218.043	1.192	2	99.3	No matches found	No matches found	DDA for preferred ion	[M+H]+1	5.33106e+08
Hypoxanthine	C5 H4 N4 O	Full match	Full match	No results		0.00013	136.039	136.039	137.046	2.787	2	99.3	No matches found	No matches found	DDA for preferred ion	[M+H]+1	2.14039e+09
3-Hydroxypicolinic acid	C6 H5 N O3	Full match	Full match	Partial match		0.0001	139.027	139.027	140.034	2.615	6	99.2	No matches found	Multiple matches found	DDA for preferred ion	[M+H]+1	1.3693e+09
Trigonelline	C7 H7 N O2	Full match	Full match	Partial match		0.00012	137.048	137.048	138.055	1.763	9	99.1	No matches found	Multiple matches found	DDA for preferred ion	[M+H]+1	2.24334e+09
Trigonelline	C7 H7 N O2	Full match	Full match	Partial match		4e-05	137.048	137.048	138.055	1.467	9	99.1	No matches found	Multiple matches found	DDA for preferred ion	[M+H]+1	1.10579e+09
1,7-bis(4-hydroxyphenyl)heptan-3-one	C19 H22 O3	No match	Invalid mass	No results		-18.0106	298.157	280.146	281.154	13.901	1	99.1	No matches found	No matches found	DDA for preferred ion	[M+H]+1	7.25864e+09
[2-(hydroxymethyl)-5,5,8a-trimethyl-1,4,4a,5,6,7,8,8a-octahydronaphthalen-1-yl]methanol	C15 H26 O2	No match	Invalid mass	No results		21.9823	238.193	260.176	261.183	17.793	2	99.1	No matches found	No matches found	DDA for preferred ion	[M+H]+1	5.49148e+08
1,7-Bis(4-hydroxyphenyl)-3,5-heptanediol	C19 H24 O4	Full match	Full match	Partial match		-0.00021	316.167	316.167	315.16	13.896	1	99.1	No matches found	Multiple matches found	DDA for preferred ion	[M-H]-1	1.6971e+10
Oxolinic acid	C13 H11 N O5	No match	Invalid mass	No results		-0.00209	261.064	261.062	262.069	1.21	4	99	No matches found	No matches found	DDA for preferred ion	[M+H]+1	1.91593e+08
6-Hydroxycaproic acid	C6 H12 O3	No results	Invalid mass	No results		-0.00128	132.079	132.077	131.07	10.516	3	99	No matches found	No matches found	DDA for preferred ion	[M-H]-1	2.45601e+09
1,7-bis(4-hydroxyphenyl)heptan-3-one	C19 H22 O3	No match	Invalid mass	No results		-18.0107	298.157	280.146	281.154	13.705	1	99	No matches found	No matches found	DDA for preferred ion	[M+H]+1	7.15561e+09
Citric acid	C6 H8 O7	Full match	Full match	Partial match		-0.00077	192.027	192.026	191.019	2.66	2	99	No matches found	Single match found	DDA for preferred ion	[M-H]-1	1.44827e+10
Guanine	C5 H5 N5 O	No match	Invalid mass	No results		-17.0263	151.049	134.023	152.057	5.386	1	99	No matches found	No matches found	DDA for other ion	[M+NH4]+1	1.15321e+09
3-Hydroxypicolinic acid	C6 H5 N O3	Full match	Full match	Partial match		0.0002	139.027	139.027	140.034	5.198	6	98.9	No matches found	Multiple matches found	DDA for preferred ion	[M+H]+1	3.34278e+08
5-Hydroxymethyl-2-furaldehyde	C6 H6 O3	Full match	Full match	Full match		0.00038	126.032	126.032	127.039	6.012	7	98.9	No matches found	Multiple matches found	DDA for preferred ion	[M+H]+1	3.47162e+09
DL-Stachydrine	C7 H13 N O2	Full match	Full match	Partial match		0.0001	143.095	143.095	144.102	1.794	3	98.8	No matches found	Multiple matches found	DDA for preferred ion	[M+H]+1	2.25328e+09
Citric acid	C6 H8 O7	Full match	Full match	Partial match		-0.00061	192.027	192.026	191.019	2.183	2	98.8	No matches found	Single match found	DDA for preferred ion	[M-H]-1	3.51883e+09
Salicylic acid	C7 H6 O3	No results	Invalid mass	No results		-0.00124	138.032	138.03	137.023	8.452	4	98.8	No matches found	No matches found	DDA for preferred ion	[M-H]-1	1.90158e+09
2-(6-Hydroxyhexyl)-3-methylenesuccinic acid	C11 H18 O5	Full match	Full match	Partial match		-0.00037	230.115	230.115	229.108	12.699	1	98.8	No matches found	Multiple matches found	DDA for preferred ion	[M-H]-1	1.19295e+08
1,2,3,4-Tetramethyl-1,3-cyclopentadiene	C9 H14	Full match	Full match	No results		0.00045	122.11	122.11	123.117	8.485	1	98.8	No matches found	No matches found	DDA for preferred ion	[M+H]+1	2.93571e+08
Isophthalic acid	C8 H6 O4	No match	Invalid mass	No results		-0.00105	166.027	166.026	165.018	10.014	2	98.8	No matches found	No matches found	DDA for preferred ion	[M-H]-1	2.85483e+08
Citroflex A-4	C20 H34 O8	Not the top hit	Full match	Partial match		0.00017	402.225	402.226	403.233	19.445	1	98.7	No matches found	Multiple matches found	DDA for preferred ion	[M+H]+1	9.89109e+07
UDP-N-acetylglucosamine	C17 H27 N3 O17 P2	No match	Full match	No results		0.00048	607.082	607.082	606.075	4.106	1	98.7	No matches found	No matches found	DDA for preferred ion	[M-H]-1	4.33723e+07
2-(6-Hydroxyhexyl)-3-methylenesuccinic acid	C11 H18 O5	Full match	Full match	Partial match		-0.0004	230.115	230.115	229.108	12.514	1	98.7	No matches found	Multiple matches found	DDA for preferred ion	[M-H]-1	2.60319e+08
Bis(3,5,5-trimethylhexyl) phthalate	C26 H42 O4	Not the top hit	Full match	No results		-0.00047	418.308	418.308	419.315	24.192	2	98.6	No matches found	No matches found	DDA for preferred ion	[M+H]+1	9.36272e+08
Stearamide	C18 H37 N O	Full match	Full match	No results		-8e-05	283.288	283.287	284.295	22.739	1	98.6	No matches found	No matches found	DDA for preferred ion	[M+H]+1	1.05151e+09
3'-Adenosine monophosphate (3'-AMP)	C10 H14 N5 O7 P	Not the top hit	Full match	No results		5e-05	347.063	347.063	348.07	4.495	2	98.5	No matches found	No matches found	DDA for preferred ion	[M+H]+1	2.59409e+08
Betaine	C5 H11 N O2	Full match	Full match	No results		0.00016	117.079	117.079	156.042	1.384	3	98.5	No matches found	No matches found	DDA for preferred ion	[M+K]+1	9.63741e+08
16-Hydroxyhexadecanoic acid	C16 H32 O3	Full match	Full match	No results		0.00016	272.235	272.235	271.228	19.383	1	98.4	No matches found	No matches found	DDA for preferred ion	[M-H]-1	4.21393e+07
Docosanamide	C22 H45 N O	Full match	Full match	No results		-4e-05	339.35	339.35	340.357	26.105	1	98.3	No matches found	No matches found	DDA for preferred ion	[M+H]+1	6.82399e+07
Bis(4-ethylbenzylidene)sorbitol	C24 H30 O6	Full match	Full match	Partial match		0.00035	414.204	414.205	415.212	17.821	3	98.3	No matches found	Multiple matches found	DDA for preferred ion	[M+H]+1	1.87811e+08
DL-Stachydrine	C7 H13 N O2	Full match	Full match	Partial match		7e-05	143.095	143.095	144.102	1.479	3	98.3	No matches found	Multiple matches found	DDA for preferred ion	[M+H]+1	2.69292e+08
Vanillin	C8 H8 O3	Full match	Full match	Partial match		0.00011	152.047	152.047	153.055	10.621	4	98.3	No matches found	Multiple matches found	DDA for preferred ion	[M+H]+1	1.63815e+09
Ferulic acid	C10 H10 O4	Full match	Full match	Partial match		-0.00026	194.058	194.058	195.065	11.895	5	98.3	No matches found	Multiple matches found	DDA for preferred ion	[M+H]+1	2.98868e+08
4-Indolecarbaldehyde	C9 H7 N O	Full match	Full match	No results		2e-05	145.053	145.053	146.06	11.891	3	98.3	No matches found	No matches found	DDA for preferred ion	[M+H]+1	2.28678e+08
Bis(2-ethylhexyl)adipate	C22 H42 O4	Full match	Full match	Partial match		-0.00025	370.308	370.308	371.315	23.883	1	98.2	No matches found	Single match found	DDA for preferred ion	[M+H]+1	6.04835e+08
Palmitic acid	C16 H32 O2	Full match	Full match	Partial match		-0.00019	256.24	256.24	255.233	22.629	3	98	No matches found	Multiple matches found	DDA for preferred ion	[M-H]-1	9.19824e+07
4-Morpholinepropanesulfonic acid	C7 H15 N O4 S	No match	Invalid mass	No match		-78.0137	209.072	131.059	210.08	1.798	1	98	No matches found	Multiple matches found	DDA for other ion	[M+DMSO+H]+1	3.63461e+08
Choline	C5 H13 N O	Full match	Full match	No results		0.00042	103.1	103.1	104.107	1.551	1	97.9	No matches found	No matches found	DDA for preferred ion	[M+H]+1	3.68672e+09
D-(-)-Quinic acid	C7 H12 O6	No match	Invalid mass	No results		-60.0221	192.063	132.041	191.055	1.513	1	97.8	No matches found	No matches found	DDA for other ion	[M-H+HAc]-1	2.12905e+08
Suberic acid	C8 H14 O4	No match	Invalid mass	No results		-0.00095	174.089	174.088	173.081	11.907	1	97.8	No matches found	No matches found	DDA for preferred ion	[M-H]-1	2.63289e+08
1,4-dihydroxy-1,4-dimethyl-7-(propan-2-ylidene)-decahydroazulen-6-one	C15 H24 O3	No match	Invalid mass	No match		-18.0105	252.173	234.162	235.169	16.928	9	97.8	No matches found	Multiple matches found	DDA for preferred ion	[M+H]+1	9.02195e+09
Methylsuccinic acid	C5 H8 O4	No match	Invalid mass	No results		-0.00117	132.042	132.041	131.034	5.286	3	97.7	No matches found	No matches found	DDA for preferred ion	[M-H]-1	1.94441e+08
Gallic acid	C7 H6 O5	Not the top hit	Full match	Partial match		-0.0008	170.022	170.021	169.013	5.277	1	97.6	No matches found	Single match found	DDA for preferred ion	[M-H]-1	5.14618e+07
1,2,3,4-Tetramethyl-1,3-cyclopentadiene	C9 H14	Full match	Full match	No results		0.00037	122.11	122.11	123.117	17.639	1	97.3	No matches found	No matches found	DDA for preferred ion	[M+H]+1	3.5614e+08
Hexadecanamide	C16 H33 N O	Full match	Full match	No results		-2e-05	255.256	255.256	256.263	21.541	2	97.3	No matches found	No matches found	DDA for preferred ion	[M+H]+1	6.9492e+08
1,7-bis(3,4-dihydroxyphenyl)heptan-3-one	C19 H22 O5	No match	Invalid mass	No match		-18.0106	330.147	312.136	313.143	14.191	3	97.2	Single match found	Single match found	DDA for preferred ion	[M+H]+1	2.16089e+09
Adenosine 3'5'-cyclic monophosphate	C10 H12 N5 O6 P	Full match	Full match	No results		0.00029	329.053	329.053	330.06	5.03	3	97.1	No matches found	No matches found	DDA for preferred ion	[M+H]+1	3.22499e+08
Bis(2-ethylhexyl)adipate	C22 H42 O4	Full match	Full match	Partial match		-0.00029	370.308	370.308	371.315	23.096	1	97.1	No matches found	Single match found	DDA for preferred ion	[M+H]+1	2.4201e+08
1,7-bis(3,4-dihydroxyphenyl)heptan-3-one	C19 H22 O5	No match	Invalid mass	No match		-18.0107	330.147	312.136	313.143	12.28	2	97.1	Single match found	Single match found	DDA for preferred ion	[M+H]+1	1.32138e+09
1-Stearoylglycerol	C21 H42 O4	Full match	Full match	Partial match		-0.00089	358.308	358.307	381.297	23.03	1	97	No matches found	Single match found	DDA for preferred ion	[M+Na]+1	1.22139e+10
1-Stearoylglycerol	C21 H42 O4	Full match	Full match	Partial match		-0.00054	358.308	358.308	381.297	23.285	1	96.8	No matches found	Single match found	DDA for preferred ion	[M+Na]+1	6.3593e+09
D-(+)-Pyroglutamic Acid	C5 H7 N O3	Full match	Full match	No results		0.00023	129.043	129.043	130.05	2.646	2	96.8	No matches found	No matches found	DDA for preferred ion	[M+H]+1	1.22009e+10
Picolinic acid	C6 H5 N O2	No results	Invalid mass	No results		-0.00122	123.032	123.031	122.024	2.247	3	96.8	No matches found	No matches found	DDA for preferred ion	[M-H]-1	2.8566e+08
Pyrogallol	C6 H6 O3	No results	Invalid mass	No results		-0.00118	126.032	126.031	125.023	4.084	2	96.8	No matches found	No matches found	DDA for preferred ion	[M-H]-1	2.20095e+08
Didecyl phthalate	C28 H46 O4	Not the top hit	Full match	Partial match		-7e-05	446.34	446.34	447.347	25.569	2	96.4	No matches found	Multiple matches found	DDA for preferred ion	[M+H]+1	2.3746e+08
[2-(hydroxymethyl)-5,5,8a-trimethyl-1,4,4a,5,6,7,8,8a-octahydronaphthalen-1-yl]methanol	C15 H26 O2	No match	Invalid mass	No results		21.9825	238.193	260.176	261.183	18.334	2	96.4	No matches found	No matches found	DDA for preferred ion	[M+H]+1	1.56217e+08
(1S,2S,4R,7E,11S)-4,8-dimethyl-12-methylidene-3,14-dioxatricyclo[9.3.0.0Â?,â´]tetradec-7-en-13-one	C15 H20 O3	Full match	Full match	Partial match		-0.0001	248.141	248.141	249.148	14.668	15	96.3	No matches found	Multiple matches found	DDA for preferred ion	[M+H]+1	1.42324e+09
Gentisic acid	C7 H6 O4	No match	Invalid mass	No results		-0.00105	154.027	154.026	153.018	6.568	5	96.3	No matches found	No matches found	DDA for preferred ion	[M-H]-1	7.81095e+07
Valine	C5 H11 N O2	Full match	Full match	No results		0.00034	117.079	117.079	118.087	1.79	5	96.2	No matches found	No matches found	DDA for preferred ion	[M+H]+1	2.71098e+09
6-Methylquinoline	C10 H9 N	Full match	Full match	No results		0.00025	143.073	143.074	144.081	8.624	2	96.1	No matches found	No matches found	DDA for preferred ion	[M+H]+1	3.97996e+08
(-)-Caryophyllene oxide	C15 H24 O	Full match	Full match	Partial match		0.00026	220.183	220.183	221.19	18.114	2	96.1	No matches found	Multiple matches found	DDA for preferred ion	[M+H]+1	5.57952e+08
4-Indolecarbaldehyde	C9 H7 N O	Full match	Full match	No results		0.00017	145.053	145.053	146.06	7.341	3	96	No matches found	No matches found	DDA for preferred ion	[M+H]+1	3.58102e+08
1,4-dihydroxy-1,4-dimethyl-7-(propan-2-ylidene)-decahydroazulen-6-one	C15 H24 O3	No match	Invalid mass	No match		-18.0107	252.173	234.162	235.169	11.792	7	95.8	No matches found	Multiple matches found	DDA for preferred ion	[M+H]+1	6.01375e+09
Stearamide	C18 H37 N O	Full match	Full match	No results		-0.00017	283.288	283.287	284.295	24.27	1	95.7	No matches found	No matches found	DDA for preferred ion	[M+H]+1	2.38318e+08
D-(+)-Pipecolinic acid	C6 H11 N O2	Full match	Full match	Partial match		0.00022	129.079	129.079	130.086	1.792	4	95.6	No matches found	Multiple matches found	DDA for preferred ion	[M+H]+1	1.91775e+09
1,4-dihydroxy-1,4-dimethyl-7-(propan-2-ylidene)-decahydroazulen-6-one	C15 H24 O3	No match	Invalid mass	No match		-18.0106	252.173	234.162	235.169	14.102	9	95.5	No matches found	Multiple matches found	DDA for preferred ion	[M+H]+1	5.20126e+09
trans,trans-2,4-Heptadienal	C7 H10 O	Full match	Full match	Partial match		0.00041	110.073	110.074	111.081	9.934	1	95.2	No matches found	Multiple matches found	DDA for preferred ion	[M+H]+1	1.66368e+08
Adenine	C5 H5 N5	No match	Invalid mass	No match		-0.0012	135.054	135.053	134.046	4.596	1	95.1	No matches found	Multiple matches found	DDA for preferred ion	[M-H]-1	1.38139e+08
Prolylleucine	C11 H20 N2 O3	Full match	Full match	Partial match		0.00031	228.147	228.148	229.155	4.95	2	95.1	No matches found	Multiple matches found	DDA for preferred ion	[M+H]+1	7.95413e+08
9-Oxo-10(E),12(E)-octadecadienoic acid	C18 H30 O3	Full match	Full match	Partial match		0.00024	294.219	294.22	295.227	19.49	6	95.1	No matches found	Multiple matches found	DDA for preferred ion	[M+H]+1	3.04982e+08
Stearamide	C18 H37 N O	Full match	Full match	No results		-5e-05	283.288	283.287	284.295	24.578	1	94.8	No matches found	No matches found	DDA for preferred ion	[M+H]+1	2.38677e+08
DL-Arginine	C6 H14 N4 O2	Full match	Full match	No results		9e-05	174.112	174.112	175.119	1.197	2	94.8	No matches found	No matches found	DDA for preferred ion	[M+H]+1	1.84857e+09
DL-Arginine	C6 H14 N4 O2	Full match	Full match	No results		-4e-05	174.112	174.112	175.119	1.579	2	94.7	No matches found	No matches found	DDA for preferred ion	[M+H]+1	2.75083e+09
Tridemorph	C19 H39 N O	Full match	Full match	No results		0.00024	297.303	297.303	298.311	23.766	1	94.7	No matches found	No matches found	DDA for preferred ion	[M+H]+1	1.30848e+08
Tris(2-butoxyethyl) phosphate	C18 H39 O7 P	No match	Full match	No match		0.00046	398.243	398.244	399.251	18.854	2	94.5	No matches found	Multiple matches found	DDA for preferred ion	[M+H]+1	9.99673e+07
Tris(2-butoxyethyl) phosphate	C18 H39 O7 P	No match	Invalid mass	No match		0.00268	398.243	398.246	399.253	18.145	2	94.5	No matches found	Multiple matches found	DDA for preferred ion	[M+H]+1	4.47824e+07
(1S,4aS,7aS)-7-({[(2E)-3-phenylprop-2-enoyl]oxy}methyl)-1-{[(2S,3R,4S,5S,6R)-3,4,5-trihydroxy-6-(hydroxymethyl)oxan-2-yl]oxy}-1H,4aH,5H,7aH-cyclopenta[c]pyran-4-carboxylic acid	C25 H28 O11	No match	Invalid mass	No results		37.9616	504.163	542.125	543.132	1.49	3	94.4	No matches found	No matches found	DDA for preferred ion	[M+H]+1	1.5559e+09
(3aR,5aR,9bR)-3a-hydroxy-5a,9-dimethyl-3-methylidene-2H,3H,3aH,4H,5H,5aH,6H,7H,8H,9bH-naphtho[1,2-b]furan-2-one	C15 H20 O3	No match	Invalid mass	No results		21.9821	248.141	270.123	271.131	16.941	4	94.3	No matches found	No matches found	DDA for preferred ion	[M+H]+1	2.99812e+08
Gentisic acid	C7 H6 O4	No results	Invalid mass	No results		-0.0011	154.027	154.026	153.018	7.393	5	94.2	No matches found	No matches found	DDA for preferred ion	[M-H]-1	8.1789e+08
(3aR,7aS,8S,9aR)-5,8-dimethyl-3-methylidene-2H,3H,3aH,4H,6H,7H,7aH,8H,9H,9aH-azuleno[6,5-b]furan-2,6-dione	C15 H18 O3	No match	Invalid mass	No match		-18.0105	246.126	228.115	229.122	15.143	4	94.2	No matches found	Multiple matches found	DDA for preferred ion	[M+H]+1	4.19861e+09
Dodecyl sulfate	C12 H26 O4 S	No match	Invalid mass	No match		-0.00301	266.155	266.152	265.145	18.475	5	94.1	No matches found	Multiple matches found	DDA for preferred ion	[M-H]-1	1.30998e+08
2-Methylbenzoic acid	C8 H8 O2	No results	Invalid mass	No results		-0.00153	136.052	136.051	135.044	13.301	2	94.1	No matches found	No matches found	DDA for preferred ion	[M-H]-1	2.55925e+08
4-Hydroxybenzaldehyde	C7 H6 O2	Full match	Full match	Partial match		0.00018	122.037	122.037	123.044	14.741	1	93.9	No matches found	Single match found	DDA for preferred ion	[M+H]+1	1.75378e+09
Gibberellin A4	C19 H24 O5	Full match	Full match	Full match		-0.00028	332.162	332.162	331.155	13.125	2	93.9	No matches found	Multiple matches found	DDA for preferred ion	[M-H]-1	4.03749e+10
Homogentisic acid	C8 H8 O4	No match	Invalid mass	No match		18.0097	168.042	186.052	167.034	6.68	11	93.8	No matches found	Multiple matches found	DDA for other ion	[M-H-H2O]-1	1.07182e+08
4-Hydroxybenzaldehyde	C7 H6 O2	Full match	Full match	Partial match		0.00019	122.037	122.037	123.044	13.105	1	93.8	No matches found	Single match found	DDA for preferred ion	[M+H]+1	3.06276e+09
1,2,3-cyclopropanetricarboxylic acid	C6 H6 O6	Full match	Full match	No results		-0.00085	174.016	174.016	173.008	5	3	93.6	No matches found	No matches found	DDA for preferred ion	[M-H]-1	1.31441e+09
trans-3-Indoleacrylic acid	C11 H9 N O2	Full match	Full match	No results		0.00015	187.063	187.063	188.071	7.336	4	93.6	No matches found	No matches found	DDA for preferred ion	[M+H]+1	4.84533e+09
Hexadecanamide	C16 H33 N O	Full match	Full match	No results		-3e-05	255.256	255.256	256.263	22.9	2	93.6	No matches found	No matches found	DDA for preferred ion	[M+H]+1	1.78982e+08
12-oxo Phytodienoic Acid	C18 H28 O3	Full match	Full match	Partial match		9e-05	292.204	292.204	293.211	16.154	5	93.5	No matches found	Multiple matches found	DDA for preferred ion	[M+H]+1	3.43866e+08
4-Methoxycinnamic acid	C10 H10 O3	Full match	Full match	Partial match		0.00012	178.063	178.063	161.06	20.712	2	93.5	No matches found	Multiple matches found	DDA for other ion	[M+H-H2O]+1	7.95217e+07
Victoria blue B	C33 H31 N3	No match	Invalid mass	No results		-0.00767	469.252	469.244	470.251	19.175	5	93.4	No matches found	No matches found	DDA for preferred ion	[M+H]+1	3.17054e+07
(-)-Caryophyllene oxide	C15 H24 O	Full match	Full match	Partial match		0.00014	220.183	220.183	203.18	15.006	2	93.2	No matches found	Multiple matches found	DDA for preferred ion	[M+H-H2O]+1	1.29961e+09
4-Hydroxybenzaldehyde	C7 H6 O2	Full match	Full match	Partial match		0.00012	122.037	122.037	123.044	14.921	1	93.1	No matches found	Single match found	DDA for preferred ion	[M+H]+1	1.78501e+09
Dibutyl sebacate	C18 H34 O4	Full match	Full match	Partial match		0.00015	314.246	314.246	315.253	21.006	3	93.1	No matches found	Single match found	DDA for preferred ion	[M+H]+1	3.94183e+07
2-[(5R,8S,8aS)-3,8-dimethyl-2-oxo-1,2,4,5,6,7,8,8a-octahydroazulen-5-yl]prop-2-enoic acid	C15 H20 O3	No match	Invalid mass	No match		-18.0104	248.141	230.131	231.138	16.944	7	93	No matches found	Multiple matches found	DDA for preferred ion	[M+H]+1	2.37756e+09
7-Methyl-3-methylene-6-(3-oxobutyl)-3,3a,4,7,8,8a-hexahydro-2H-cyclohepta[b]furan-2-one	C15 H20 O3	Full match	Full match	Partial match		-0.00011	248.141	248.141	249.148	12.836	18	92.9	No matches found	Multiple matches found	DDA for preferred ion	[M+H]+1	5.47418e+09
1,4-dihydroxy-1,4-dimethyl-7-(propan-2-ylidene)-decahydroazulen-6-one	C15 H24 O3	No match	Invalid mass	No match		-18.0106	252.173	234.162	235.169	16.203	9	92.8	No matches found	Multiple matches found	DDA for preferred ion	[M+H]+1	1.04898e+10
1,4-dihydroxy-1,4-dimethyl-7-(propan-2-ylidene)-decahydroazulen-6-one	C15 H24 O3	No match	Invalid mass	No match		-18.0106	252.173	234.162	235.169	16.006	9	92.8	No matches found	Multiple matches found	DDA for preferred ion	[M+H]+1	1.32493e+10
(1S,2S,4R,7E,11S)-4,8-dimethyl-12-methylidene-3,14-dioxatricyclo[9.3.0.0Â?,â´]tetradec-7-en-13-one	C15 H20 O3	No match	Invalid mass	No match		-18.0105	248.141	230.131	231.138	12.293	7	92.8	No matches found	Multiple matches found	DDA for preferred ion	[M+H]+1	9.51332e+08
7-Methyl-3-methylene-6-(3-oxobutyl)-3,3a,4,7,8,8a-hexahydro-2H-cyclohepta[b]furan-2-one	C15 H20 O3	No match	Invalid mass	No match		-18.0106	248.141	230.131	231.138	12.836	6	92.7	No matches found	Multiple matches found	DDA for preferred ion	[M+H]+1	9.22689e+08
(±)9(10)-DiHOME	C18 H34 O4	Full match	Full match	Partial match		0.00022	314.246	314.246	313.239	18.417	5	92.7	No matches found	Single match found	DDA for preferred ion	[M-H]-1	1.92568e+08
7-(2-aminophenyl)heptanoic acid	C13 H19 N O2	No match	Invalid mass	No match		21.9844	221.142	243.126	244.133	14.088	3	92.4	No matches found	Multiple matches found	DDA for preferred ion	[M+H]+1	3.94495e+08
(-)-Caryophyllene oxide	C15 H24 O	Full match	Full match	Partial match		0.00026	220.183	220.183	221.19	18.337	2	92.3	No matches found	Multiple matches found	DDA for preferred ion	[M+H]+1	6.17264e+08
Luvangetin	C15 H14 O4	Full match	Full match	Partial match		0.00015	258.089	258.089	259.097	16.957	9	92.2	Multiple matches found	Multiple matches found	DDA for preferred ion	[M+H]+1	1.86026e+08
5-(4-Carboxy-3-methylbutyl)-1,4a-dimethyl-6-methylenedecahydro-1-naphthalenecarboxylic acid	C20 H32 O4	Not the top hit	Full match	Partial match		0.00015	336.23	336.23	335.223	19.209	21	92.1	No matches found	Multiple matches found	DDA for preferred ion	[M-H]-1	8.4796e+07
2-Methoxyestrone	C19 H24 O3	Full match	Full match	Partial match		-3e-05	300.173	300.173	299.165	15.897	1	92	No matches found	Multiple matches found	DDA for preferred ion	[M-H]-1	7.76667e+08
2-Methoxyestrone	C19 H24 O3	Full match	Full match	Partial match		0.00012	300.173	300.173	299.165	16.131	1	91.9	No matches found	Multiple matches found	DDA for preferred ion	[M-H]-1	1.09863e+09
(3aR,7aS,8S,9aR)-5,8-dimethyl-3-methylidene-2H,3H,3aH,4H,6H,7H,7aH,8H,9H,9aH-azuleno[6,5-b]furan-2,6-dione	C15 H18 O3	No match	Invalid mass	No match		-18.0104	246.126	228.115	229.122	16.181	4	91.8	No matches found	Multiple matches found	DDA for preferred ion	[M+H]+1	1.40592e+09
Bis(2-ethylhexyl) sebacate	C26 H50 O4	Not the top hit	Full match	No results		0.00011	426.371	426.371	427.378	25.477	1	91.7	No matches found	No matches found	DDA for preferred ion	[M+H]+1	3.12922e+08
D-(+)-Maltose	C12 H22 O11	No match	Invalid mass	No results		21.9818	342.116	364.098	365.105	1.484	6	91.7	No matches found	No matches found	DDA for preferred ion	[M+H]+1	1.52925e+09
Jasmonic acid	C12 H18 O3	Full match	Full match	Not the top hit		-0.00055	210.126	210.125	209.118	16.417	2	91.7	No matches found	Multiple matches found	DDA for preferred ion	[M-H]-1	4.00471e+08
2-(8-Hydroxy-4a,8-dimethyldecahydro-2-naphthalenyl)acrylic acid	C15 H24 O3	Full match	Full match	Partial match		-3e-05	252.173	252.173	251.165	16.968	2	91.6	No matches found	Multiple matches found	DDA for preferred ion	[M-H]-1	2.38064e+09
4-Acetamidobutanoic acid	C6 H11 N O3	No results	Invalid mass	No results		-0.00114	145.074	145.073	144.065	7.532	2	91.5	No matches found	No matches found	DDA for preferred ion	[M-H]-1	4.14581e+07
(1aR,1bR,2R,3R,7R,7aS)-1b,2-dimethyl-7a-(prop-1-en-2-yl)-1aH,1bH,2H,3H,4H,5H,7H,7aH-naphtho[1,2-b]oxirene-3,7-diol	C15 H22 O3	No match	Invalid mass	No match		-18.0105	250.157	232.146	233.154	15.374	10	91.4	No matches found	Multiple matches found	DDA for preferred ion	[M+H]+1	1.59808e+09
2-Pyridylacetic acid	C7 H7 N O2	Full match	Full match	Partial match		0.00029	137.048	137.048	138.055	8.99	9	91.2	No matches found	Multiple matches found	DDA for preferred ion	[M+H]+1	3.16652e+08
(3aS,10aR,10bR)-6,10a-Dimethyl-3-methylene-3,3a,4,5,7,8,10a,10b-octahydrofuro[3',2':6,7]cyclohepta[1,2-b]pyran-2,9-dione	C15 H18 O4	Full match	Full match	Partial match		0.00014	262.121	262.121	263.128	10.928	10	91	No matches found	Multiple matches found	DDA for preferred ion	[M+H]+1	1.36515e+09
Victoria blue B	C33 H31 N3	No match	Invalid mass	No results		-0.00761	469.252	469.244	470.251	18.934	5	91	No matches found	No matches found	DDA for preferred ion	[M+H]+1	2.59124e+07
3-Phenyllactic acid	C9 H10 O3	No results	Invalid mass	No results		-0.0011	166.063	166.062	165.055	11.282	10	91	No matches found	No matches found	DDA for preferred ion	[M-H]-1	1.28946e+09
Glucose 1-phosphate	C6 H13 O9 P	Full match	Full match	No results		-2e-05	260.03	260.03	259.022	1.913	6	90.6	No matches found	No matches found	DDA for preferred ion	[M-H]-1	2.40482e+08
4-hydroxy-6,9-dimethyl-3-methylidene-2H,3H,3aH,4H,5H,6H,6aH,7H,8H,9bH-azuleno[4,5-b]furan-2,8-dione	C15 H18 O4	Full match	Full match	Partial match		-4e-05	262.121	262.12	263.128	12.679	10	90.3	No matches found	Multiple matches found	DDA for preferred ion	[M+H]+1	2.56908e+09
Corchorifatty acid F	C18 H32 O5	Full match	Full match	Not the top hit		0.00011	328.225	328.225	327.218	16.145	1	90.2	No matches found	Multiple matches found	DDA for preferred ion	[M-H]-1	7.20126e+08
16-Hydroxyhexadecanoic acid	C16 H32 O3	Full match	Full match	No results		0.0001	272.235	272.235	271.228	22.133	1	90.1	No matches found	No matches found	DDA for preferred ion	[M-H]-1	1.41883e+08
(±)-Abscisic acid	C15 H20 O4	Full match	Full match	Partial match		0.00012	264.136	264.136	263.129	14.334	4	90	No matches found	Multiple matches found	DDA for preferred ion	[M-H]-1	8.21766e+08
Xanthine	C5 H4 N4 O2	No match	Invalid mass	No results		-0.00099	152.033	152.032	151.025	3.659	1	90	No matches found	No matches found	DDA for preferred ion	[M-H]-1	3.81899e+08
9S,13R-12-Oxophytodienoic acid	C18 H28 O3	Full match	Full match	Partial match		0.00034	292.204	292.204	293.211	17.297	5	90	No matches found	Multiple matches found	DDA for preferred ion	[M+H]+1	5.07565e+08
12-Oxo phytodienoic acid	C18 H28 O3	Full match	Full match	Partial match		0.00018	292.204	292.204	291.197	20.121	3	89.9	No matches found	Multiple matches found	DDA for preferred ion	[M-H]-1	8.5641e+07
5-Hydroxymethyl-2-furaldehyde	C6 H6 O3	Full match	Full match	Full match		0.00031	126.032	126.032	127.039	1.877	7	89.9	No matches found	Multiple matches found	DDA for preferred ion	[M+H]+1	2.16018e+09
(3aR,4aS,5R,7aS,8S,9aR)-5-Hydroxy-4a,8-dimethyl-3-methyleneoctahydroazuleno[6,5-b]furan-2,6(3H,4H)-dione	C15 H20 O4	Full match	Full match	Partial match		0.00037	264.136	264.137	265.144	8.42	18	89.8	No matches found	Multiple matches found	DDA for preferred ion	[M+H]+1	3.01416e+08
5,10,15-trimethyl-4,9,13-trioxatetracyclo[10.3.0.0Âl,âµ.0â¸,Âaâ°]pentadec-1(15)-en-14-one	C15 H20 O4	No match	Invalid mass	No match		-18.0105	264.136	246.126	247.133	15.525	13	89.6	No matches found	Multiple matches found	DDA for preferred ion	[M+H]+1	4.75381e+09
5-Methoxysalicylic acid	C8 H8 O4	Full match	Full match	Partial match		0.00019	168.042	168.042	169.05	9.422	6	89.5	No matches found	Multiple matches found	DDA for preferred ion	[M+H]+1	2.66602e+09
[(2R,3S,4S,5R,6R)-3,4,5-trihydroxy-6-{[(2S,3S,4R,5R)-4-hydroxy-2,5-bis(hydroxymethyl)-3-{[(2E)-3-(3,4,5-trimethoxyphenyl)prop-2-enoyl]oxy}oxolan-2-yl]oxy}oxan-2-yl]methyl 4-hydroxybenzoate	C31 H38 O17	No match	Invalid mass	No results		21.9663	682.211	704.177	705.184	1.494	1	89.3	No matches found	No matches found	DDA for preferred ion	[M+H]+1	4.23292e+08
5,10,15-trimethyl-4,9,13-trioxatetracyclo[10.3.0.0Âl,âµ.0â¸,Âaâ°]pentadec-1(15)-en-14-one	C15 H20 O4	No match	Invalid mass	No match		-50.0367	264.136	214.099	247.133	15.319	13	89.3	No matches found	Multiple matches found	DDA for other ion	[M+H+MeOH]+1	3.93196e+09
11-dehydro Thromboxane B2	C20 H32 O6	Unused	Invalid mass	No match		-18.0105	368.22	350.209	351.217	19.534	19	89.3	No matches found	Multiple matches found	DDA for preferred ion	[M+H]+1	9.97379e+07
Dipropyleneglycol dibenzoate	C20 H22 O5	Not the top hit	Full match	Partial match		2e-05	342.147	342.147	343.154	17.884	1	89.3	Single match found	Multiple matches found	DDA for preferred ion	[M+H]+1	6.02091e+07
(1aR,1bR,2R,3R,7R,7aS)-1b,2-dimethyl-7a-(prop-1-en-2-yl)-1aH,1bH,2H,3H,4H,5H,7H,7aH-naphtho[1,2-b]oxirene-3,7-diol	C15 H22 O3	Full match	Full match	Not the top hit		-0.00018	250.157	250.157	251.164	15.066	13	89.2	No matches found	Multiple matches found	DDA for preferred ion	[M+H]+1	2.13367e+09
Glucose 1-phosphate	C6 H13 O9 P	No match	Invalid mass	No results		-46.0058	260.03	214.024	259.022	1.606	6	89.1	No matches found	No matches found	DDA for other ion	[M+FA-H]-1	5.5788e+07
6β-Hydromorphol	C17 H21 N O3	Full match	Full match	Partial match		0.00022	287.152	287.152	288.16	17.741	4	88.9	No matches found	Multiple matches found	DDA for preferred ion	[M+H]+1	7.62055e+07
2,5-di-tert-Butylhydroquinone	C14 H22 O2	Full match	Full match	Partial match		-0.00045	222.162	222.162	221.154	17.654	1	88.9	No matches found	Multiple matches found	DDA for preferred ion	[M-H]-1	1.12678e+08
(3aS,10aR,10bR)-6,10a-Dimethyl-3-methylene-3,3a,4,5,7,8,10a,10b-octahydrofuro[3',2':6,7]cyclohepta[1,2-b]pyran-2,9-dione	C15 H18 O4	Full match	Full match	Partial match		5e-05	262.121	262.121	263.128	13.425	10	88.8	No matches found	Multiple matches found	DDA for preferred ion	[M+H]+1	3.93926e+09
(15Z)-9,12,13-Trihydroxy-15-octadecenoic acid	C18 H34 O5	Full match	Full match	Partial match		-1e-05	330.241	330.241	329.233	16.58	1	88.7	No matches found	Multiple matches found	DDA for preferred ion	[M-H]-1	2.03942e+09
Dodecyl sulfate	C12 H26 O4 S	No match	Invalid mass	No match		-0.00301	266.155	266.152	265.145	17.653	5	88.7	No matches found	Multiple matches found	DDA for preferred ion	[M-H]-1	4.62207e+08
Apocynin	C9 H10 O3	Full match	Full match	Partial match		3e-05	166.063	166.063	167.07	13.984	2	88.3	No matches found	Multiple matches found	DDA for preferred ion	[M+H]+1	1.12664e+09
(1S,5R,9R,13R)-1,5,9-trimethyl-11,14,15,16-tetraoxatetracyclo[10.3.1.0â´,ÂaÂl.0â¸,ÂaÂl]hexadecan-10-one	C15 H22 O5	Full match	Full match	Partial match		0.00011	282.147	282.147	283.154	10.616	6	88.3	No matches found	Multiple matches found	DDA for preferred ion	[M+H]+1	2.4654e+08
6-Methylindole	C9 H9 N	No match	Invalid mass	No results		-17.0263	131.073	114.047	132.081	7.338	3	88.3	No matches found	No matches found	DDA for other ion	[M+NH4]+1	1.22153e+08
9-hydroxy-2,10,10-trimethyltricyclo[6.3.0.0Âa,âµ]undec-6-ene-6-carboxylic acid	C15 H22 O3	Full match	Full match	Partial match		-9e-05	250.157	250.157	251.164	14.839	12	88	No matches found	Multiple matches found	DDA for preferred ion	[M+H]+1	6.26161e+08
Apocynin	C9 H10 O3	Full match	Full match	Partial match		7e-05	166.063	166.063	167.07	13.804	2	88	No matches found	Multiple matches found	DDA for preferred ion	[M+H]+1	1.15807e+09
1,7-Bis(4-hydroxyphenyl)-3,5-heptanediol	C19 H24 O4	Full match	Full match	Partial match		-0.00021	316.167	316.167	315.16	15.429	1	87.9	No matches found	Multiple matches found	DDA for preferred ion	[M-H]-1	2.86952e+09
2,5-di-tert-Butylhydroquinone	C14 H22 O2	Full match	Full match	Partial match		-0.00048	222.162	222.161	221.154	17.875	1	87.9	No matches found	Multiple matches found	DDA for preferred ion	[M-H]-1	1.48422e+08
6-Hydroxypicolinic acid	C6 H5 N O3	No results	Invalid mass	No results		-0.00114	139.027	139.026	138.019	5.205	5	87.4	No matches found	No matches found	DDA for preferred ion	[M-H]-1	6.79238e+07
5-Methoxysalicylic acid	C8 H8 O4	Full match	Full match	Partial match		0.00015	168.042	168.042	169.05	7.886	6	87.4	No matches found	Multiple matches found	DDA for preferred ion	[M+H]+1	5.6144e+08
(±)13-HpODE	C18 H32 O4	No match	Invalid mass	No match		-18.0105	312.23	294.22	295.227	16.587	6	87.3	No matches found	Multiple matches found	DDA for preferred ion	[M+H]+1	3.11177e+08
Methyl (2S,4S,6S,12bR)-4-(4-fluorophenyl)-2-(2-propyn-1-ylamino)-1,2,3,4,6,7,12,12b-octahydroindolo[2,3-a]quinolizine-6-carboxylate	C26 H26 F N3 O2	No match	Invalid mass	No match		21.9783	431.201	453.179	454.186	10.284	3	86.7	No matches found	Multiple matches found	DDA for preferred ion	[M+H]+1	1.66812e+08
4-methoxy-6-(prop-2-en-1-yl)-2H-1,3-benzodioxole	C11 H12 O3	Full match	Full match	Partial match		0.00018	192.079	192.079	193.086	13.806	4	86.6	No matches found	Multiple matches found	DDA for preferred ion	[M+H]+1	1.51579e+09
4-Methylumbelliferyl-α-D-glucopyranoside	C16 H18 O8	Full match	Full match	Partial match		7e-05	338.1	338.1	339.108	10.691	2	86.4	No matches found	Multiple matches found	DDA for preferred ion	[M+H]+1	2.15657e+08
2,5-di-tert-Butylhydroquinone	C14 H22 O2	Full match	Full match	Partial match		-0.00016	222.162	222.162	281.176	18.104	1	86	No matches found	Multiple matches found	DDA for preferred ion	[M-H+HAc]-1	6.46587e+07
3-(1-hydroxyethyl)-2,3,6,7,8,8a-hexahydropyrrolo[1,2-a]pyrazine-1,4-dione	C9 H14 N2 O3	Full match	Full match	Partial match		0.00039	198.1	198.101	199.108	5.681	2	86	No matches found	Multiple matches found	DDA for preferred ion	[M+H]+1	1.19095e+08
(±)-Abscisic acid	C15 H20 O4	Full match	Full match	Partial match		-7e-05	264.136	264.136	263.129	15.195	4	85.9	No matches found	Multiple matches found	DDA for preferred ion	[M-H]-1	2.10502e+08
Prolylleucine	C11 H20 N2 O3	Full match	Full match	Partial match		0.00012	228.147	228.148	229.155	1.76	3	85.9	No matches found	Multiple matches found	DDA for preferred ion	[M+H]+1	2.27355e+08
11-dehydro Thromboxane B2	C20 H32 O6	No match	Invalid mass	No match		-18.0106	368.22	350.209	349.202	19.17	18	85.7	No matches found	Multiple matches found	DDA for preferred ion	[M-H]-1	4.91325e+07
tert-Butyl N-[1-(aminocarbonyl)-3-methylbutyl]carbamate	C11 H22 N2 O3	Full match	Full match	Partial match		0.00033	230.163	230.163	231.171	6.214	1	85.7	No matches found	Multiple matches found	DDA for preferred ion	[M+H]+1	2.86219e+08
(3aR,4aS,5R,7aS,8S,9aR)-5-Hydroxy-4a,8-dimethyl-3-methyleneoctahydroazuleno[6,5-b]furan-2,6(3H,4H)-dione	C15 H20 O4	Full match	Full match	Partial match		-8e-05	264.136	264.136	265.143	11.856	17	85.7	No matches found	Multiple matches found	DDA for preferred ion	[M+H]+1	1.87949e+09
Hypoxanthine	C5 H4 N4 O	Full match	Full match	No results		0.00026	136.039	136.039	137.046	5.393	2	85.6	No matches found	No matches found	DDA for preferred ion	[M+H]+1	2.33296e+08
L(-)-Pipecolinic acid	C6 H11 N O2	Full match	Full match	Partial match		0.0001	129.079	129.079	130.086	1.62	4	85.5	No matches found	Multiple matches found	DDA for preferred ion	[M+H]+1	4.04452e+08
2-Anisic acid	C8 H8 O3	No results	Invalid mass	No results		-0.00089	152.047	152.046	151.039	7.975	11	85.5	No matches found	No matches found	DDA for preferred ion	[M-H]-1	1.45826e+08
4-(2,6-dimethylphenyl)-5-(7-oxabicyclo[2.2.1]hept-2-yl)-2,4-dihydro-3H-1,2,4-triazole-3-thione	C16 H19 N3 O S	No results	Invalid mass	No results		-182.066	301.125	119.059	302.135	1.777	7	85.2	No matches found	No matches found	DDA for other ion	[2M+ACN+Na]+1	6.06985e+08
(1R,2S,3R,4R)-3-[(Cyclopentylmethyl)amino]-4-phenyl-1,2-cyclopentanediol	C17 H25 N O2	Full match	Full match	No results		0.00053	275.189	275.189	276.196	17.147	2	85	No matches found	No matches found	DDA for preferred ion	[M+H]+1	1.22061e+08
4-methoxy-6-(prop-2-en-1-yl)-2H-1,3-benzodioxole	C11 H12 O3	No match	Invalid mass	No match		18.0107	192.079	210.089	193.086	13.983	4	85	No matches found	Multiple matches found	DDA for other ion	[M+H-H2O]+1	1.54053e+09
4-hydroxy-6,9-dimethyl-3-methylidene-2H,3H,3aH,4H,5H,6H,6aH,7H,8H,9bH-azuleno[4,5-b]furan-2,8-dione	C15 H18 O4	Full match	Full match	Partial match		5e-05	262.121	262.121	263.128	12.182	10	84.9	No matches found	Multiple matches found	DDA for preferred ion	[M+H]+1	5.72522e+08
5-OxoETE	C20 H30 O3	Full match	Full match	Partial match		-5e-05	318.219	318.219	319.227	20.096	16	84.9	No matches found	Multiple matches found	DDA for preferred ion	[M+H]+1	7.88531e+07
Prolylleucine	C11 H20 N2 O3	Full match	Full match	Partial match		0.00027	228.147	228.148	229.155	8.096	2	84.9	No matches found	Multiple matches found	DDA for preferred ion	[M+H]+1	1.49834e+08
4-methoxy-9-(2-methylbut-3-en-2-yl)-7H-furo[3,2-g]chromen-7-one	C17 H16 O4	No match	Invalid mass	No match		-21.9842	284.105	262.121	263.128	14.483	5	84.7	No matches found	Multiple matches found	DDA for other ion	[M+H]+1	2.79729e+09
3-Methylsalicylic acid	C8 H8 O3	Full match	Full match	Partial match		-2e-05	152.047	152.047	153.055	16.495	9	84.7	No matches found	Multiple matches found	DDA for preferred ion	[M+H]+1	3.033e+08
L-Phenylalanine	C9 H11 N O2	No results	Invalid mass	No results		-0.00089	165.079	165.078	164.071	5.262	2	84.6	No matches found	No matches found	DDA for preferred ion	[M-H]-1	2.64881e+07
N-(6-methoxypyridin-3-yl)thiophene-2-carboxamide	C11 H10 N2 O2 S	No match	Invalid mass	No match		0.00328	234.046	234.05	235.057	1.196	4	84.6	No matches found	Multiple matches found	DDA for preferred ion	[M+H]+1	8.0319e+07
3,4-Dihydroxybenzaldehyde	C7 H6 O3	Full match	Full match	Partial match		0.00023	138.032	138.032	139.039	8.457	3	84.6	No matches found	Multiple matches found	DDA for preferred ion	[M+H]+1	2.94905e+08
4-methoxy-9-(2-methylbut-3-en-2-yl)-7H-furo[3,2-g]chromen-7-one	C17 H16 O4	No match	Invalid mass	No results		-0.0023	284.105	284.103	285.11	13.419	5	84.5	No matches found	No matches found	DDA for preferred ion	[M+H]+1	2.88805e+08
5-(4-Carboxy-3-methylbutyl)-1,4a-dimethyl-6-methylenedecahydro-1-naphthalenecarboxylic acid	C20 H32 O4	Not the top hit	Full match	Partial match		0.00027	336.23	336.23	335.223	20.617	20	84.4	No matches found	Multiple matches found	DDA for preferred ion	[M-H]-1	2.00474e+07
Resorcinol monoacetate	C8 H8 O3	Full match	Full match	Partial match		2e-05	152.047	152.047	153.055	13.157	10	84.3	No matches found	Multiple matches found	DDA for preferred ion	[M+H]+1	3.74831e+08
Avobenzone	C20 H22 O3	Full match	Full match	Partial match		0.00014	310.157	310.157	311.164	20.964	5	84.2	Single match found	Multiple matches found	DDA for preferred ion	[M+H]+1	8.05095e+07
10-HDA	C10 H18 O3	Full match	Full match	Partial match		-0.00082	186.126	186.125	185.117	12.524	1	84.1	No matches found	Multiple matches found	DDA for preferred ion	[M-H]-1	1.17661e+08
Suberic acid	C8 H14 O4	Full match	Full match	Partial match		-0.0002	174.089	174.089	393.177	6.338	1	84	No matches found	Single match found	DDA for preferred ion	[2M+FA-H]-1	1.15052e+08
2-Furoic acid	C5 H4 O3	No results	Invalid mass	No results		-0.00132	112.016	112.015	111.007	2.653	1	83.9	No matches found	No matches found	DDA for preferred ion	[M-H]-1	2.45022e+08
5-(6-hydroxy-6-methyloctyl)-2,5-dihydrofuran-2-one	C13 H22 O3	No match	Invalid mass	No match		-18.0104	226.157	208.146	209.154	15.152	2	83.6	No matches found	Multiple matches found	DDA for preferred ion	[M+H]+1	2.63912e+08
3-tert-Butyladipic acid	C10 H18 O4	Full match	Full match	Partial match		-0.00065	202.121	202.12	201.113	14.651	1	83.5	No matches found	Multiple matches found	DDA for preferred ion	[M-H]-1	8.12467e+07
Norfloxacin	C16 H18 F N3 O3	No match	Invalid mass	No results		-32.0215	319.133	287.112	320.145	1.806	6	83.4	No matches found	No matches found	DDA for other ion	[M+H+MeOH]+1	4.46091e+08
Norfloxacin	C16 H18 F N3 O3	No match	Invalid mass	No match		-17.0217	319.133	302.111	320.145	2.45	6	83.4	No matches found	Multiple matches found	DDA for other ion	[M+NH4]+1	9.67087e+08
3-(3,4-dihydroxyphenyl)propanoic acid	C9 H10 O4	No match	Invalid mass	No match		-18.0103	182.058	164.048	182.081	2.874	4	83.4	No matches found	Single match found	DDA for preferred ion	[M+NH4]+1	4.94414e+09
2-Isopropyl-5-thieno[3,2-b]thiophen-2-yl-1,3,4-oxadiazole	C11 H10 N2 O S2	No match	Full match	No results		-3e-05	250.023	250.023	251.031	1.195	2	83.3	No matches found	No matches found	DDA for preferred ion	[M+H]+1	6.56097e+08
5-(6-hydroxy-6-methyloctyl)-2,5-dihydrofuran-2-one	C13 H22 O3	No match	Invalid mass	No results		-50.0366	226.157	176.12	209.154	15.352	2	82.9	No matches found	No matches found	DDA for other ion	[M+H+MeOH]+1	2.39926e+08
Palmitic Acid	C16 H32 O2	No match	Invalid mass	No results		17.0265	256.24	273.267	274.274	14.948	1	82.9	No matches found	No matches found	DDA for preferred ion	[M+H]+1	6.73306e+08
5-[5-hydroxy-3-(hydroxymethyl)pentyl]-8a-(hydroxymethyl)-5,6-dimethyl-3,4,4a,5,6,7,8,8a-octahydronaphthalene-1-carboxylic acid	C20 H34 O5	Full match	Full match	Partial match		7e-05	354.241	354.241	353.233	17.969	22	82.9	No matches found	Multiple matches found	DDA for preferred ion	[M-H]-1	2.12209e+08
3-Methylsalicylic acid	C8 H8 O3	Full match	Full match	Partial match		-2e-05	152.047	152.047	153.055	16.695	9	82.7	No matches found	Multiple matches found	DDA for preferred ion	[M+H]+1	3.7788e+08
Palmitic Acid	C16 H32 O2	No match	Invalid mass	No results		17.0266	256.24	273.267	274.274	14.755	1	82.7	No matches found	No matches found	DDA for preferred ion	[M+H]+1	1.08428e+09
(+/-)8(9)-EET	C20 H32 O3	No match	Invalid mass	No match		-18.0104	320.235	302.225	303.232	17.634	15	82.7	No matches found	Multiple matches found	DDA for preferred ion	[M+H]+1	3.20471e+08
Arecoline	C8 H13 N O2	No match	Invalid mass	No match		-41.0261	155.095	114.069	156.102	8.144	2	82.7	No matches found	Multiple matches found	DDA for other ion	[M+ACN+H]+1	1.43091e+08
(4aR,5R,6R)-6-hydroxy-4a,5-dimethyl-3-(prop-1-en-2-yl)-2,4a,5,6,7,8-hexahydronaphthalen-2-one	C15 H20 O2	No match	Invalid mass	No match		-18.0105	232.146	214.136	215.143	13.755	3	82.5	No matches found	Multiple matches found	DDA for preferred ion	[M+H]+1	2.14716e+09
7-(2-hydroxypropan-2-yl)-1,4a-dimethyl-decahydronaphthalen-1-ol	C15 H28 O2	No match	Invalid mass	No results		17.0267	240.209	257.236	258.243	17.643	1	82.2	No matches found	No matches found	DDA for preferred ion	[M+H]+1	1.18244e+08
(4aR,5R,6R)-6-hydroxy-4a,5-dimethyl-3-(prop-1-en-2-yl)-2,4a,5,6,7,8-hexahydronaphthalen-2-one	C15 H20 O2	No match	Invalid mass	No match		-18.0104	232.146	214.136	215.143	13.576	3	82.2	No matches found	Multiple matches found	DDA for preferred ion	[M+H]+1	1.6732e+09
1,9b-Dihydroxy-6,6,9a-trimethyl-5,5a,6,7,8,9,9a,9b-octahydronaphtho[1,2-c]furan-3(1H)-one	C15 H22 O4	No match	Invalid mass	No results		21.9805	266.152	288.132	289.14	4.349	12	82.2	No matches found	No matches found	DDA for preferred ion	[M+H]+1	9.87651e+08
Uridine	C9 H12 N2 O6	Full match	Full match	No results		0.00016	244.07	244.07	243.062	3.587	5	81.8	No matches found	No matches found	DDA for preferred ion	[M-H]-1	3.44166e+08
4-hydroxy-6,9-dimethyl-3-methylidene-2H,3H,3aH,4H,5H,6H,6aH,7H,8H,9bH-azuleno[4,5-b]furan-2,8-dione	C15 H18 O4	Full match	Full match	Partial match		3e-05	262.121	262.121	263.128	12.004	11	81.7	No matches found	Multiple matches found	DDA for preferred ion	[M+H]+1	7.60261e+08
N-{(1S,2S,8S,8aS)-8-Hydroxy-1,4a-dimethyl-7-[(2S)-1-oxo-1-(1-piperidinyl)-2-propanyl]decahydro-2-naphthalenyl}methanesulfonamide	C21 H38 N2 O4 S	No match	Invalid mass	No match		21.9774	414.255	436.233	437.24	8.481	3	81.7	No matches found	Single match found	DDA for preferred ion	[M+H]+1	8.2482e+07
MDPV	C16 H21 N O3	Full match	Full match	Partial match		0.00058	275.152	275.153	276.16	7.052	4	81.3	No matches found	Single match found	DDA for preferred ion	[M+H]+1	8.54614e+07
Methfuroxam	C14 H15 N O2	Full match	Full match	Partial match		0.00024	229.11	229.111	230.118	7.496	8	81.1	No matches found	Multiple matches found	DDA for preferred ion	[M+H]+1	1.1421e+08
3a,8-dihydroxy-3,5a,9-trimethyl-2H,3H,3aH,4H,5H,5aH,6H,7H,8H,9bH-naphtho[1,2-b]furan-2-one	C15 H22 O4	No match	Invalid mass	No match		-18.0104	266.152	248.141	249.149	16.353	16	80.7	No matches found	Multiple matches found	DDA for preferred ion	[M+H]+1	2.45893e+09
[1-(3,4-dihydroxy-5-methoxyphenyl)-7-(3,4-dihydroxyphenyl)heptan-3-yl] acetate	C22 H28 O7	No match	Full match	Partial match		7e-05	404.183	404.184	403.176	14.471	1	80.4	No matches found	Multiple matches found	DDA for preferred ion	[M-H]-1	7.30498e+08
Gibberellin A7	C19 H22 O5	No match	Full match	Not the top hit		-1e-05	330.147	330.147	329.139	15.489	1	80.3	Single match found	Multiple matches found	DDA for preferred ion	[M-H]-1	1.27074e+08
4,6-dihydroxy-5a-methyl-3-methylidene-2-oxo-dodecahydronaphtho[1,2-b]furan-9-carbaldehyde	C15 H20 O5	Full match	Full match	Partial match		0.00029	280.131	280.131	281.139	9.495	5	80.3	No matches found	Multiple matches found	DDA for preferred ion	[M+H]+1	1.053e+09
13(S)-HOTrE	C18 H30 O3	Full match	Full match	Partial match		0.00024	294.219	294.22	293.212	18.878	4	80.3	No matches found	Multiple matches found	DDA for preferred ion	[M-H]-1	1.3728e+08
N-({(1S,4S,6S)-4-[2-(Cyclopentylamino)-2-oxoethyl]-6-isopropyl-3-methyl-2-cyclohexen-1-yl}methyl)-2-methoxybenzamide	C26 H38 N2 O3	No match	Invalid mass	No results		-21.9738	426.288	404.314	427.304	21.687	1	80.2	No matches found	No matches found	DDA for other ion	[M+Na]+1	1.53824e+08
(3aR,4aS,5R,6S,8S,9aR)-5,6-dihydroxy-4a,8-dimethyl-3-methylidene-dodecahydroazuleno[6,5-b]furan-2-one	C15 H22 O4	No match	Invalid mass	No match		-18.0104	266.152	248.141	231.138	17.18	15	80.2	No matches found	Multiple matches found	DDA for preferred ion	[M+H-H2O]+1	1.87335e+09
α-Eleostearic acid	C18 H30 O2	Not the top hit	Full match	Partial match		0.00026	278.225	278.225	279.232	19.44	5	80.2	No matches found	Multiple matches found	DDA for preferred ion	[M+H]+1	2.09226e+08
Indole-3-lactic acid	C11 H11 N O3	Full match	Full match	Not the top hit		-0.00056	205.074	205.073	204.066	11.645	4	80.1	No matches found	Multiple matches found	DDA for preferred ion	[M-H]-1	2.56319e+08
8-hydroxy-11-(hydroxymethyl)-1,5,11-trimethyltricyclo[6.2.1.0Â?,â¶]undec-2-en-9-one	C15 H22 O3	Full match	Full match	Partial match		0.00011	250.157	250.157	251.164	10.771	12	80.1	No matches found	Multiple matches found	DDA for preferred ion	[M+H]+1	5.17672e+08
Ostruthin	C19 H22 O3	Not the top hit	Full match	Partial match		0.00019	298.157	298.157	299.164	16.81	4	80	No matches found	Multiple matches found	DDA for preferred ion	[M+H]+1	1.14966e+08
Bis(7-methyloctyl) adipate	C24 H46 O4	Full match	Full match	No results		4e-05	398.34	398.34	399.347	25.497	1	79.9	No matches found	No matches found	DDA for preferred ion	[M+H]+1	4.71819e+08
3,4-Dihydroxyphenylpropionic acid	C9 H10 O4	No match	Invalid mass	No match		-18.0103	182.058	164.048	165.055	14.458	4	79.8	No matches found	Single match found	DDA for preferred ion	[M+H]+1	4.68494e+08
Bis(7-methyloctyl) adipate	C24 H46 O4	Full match	Full match	No results		1e-05	398.34	398.34	399.347	25.238	1	79.7	No matches found	No matches found	DDA for preferred ion	[M+H]+1	7.14823e+07
Guvacoline	C7 H11 N O2	Full match	Full match	No results		0.00029	141.079	141.079	142.087	6.068	1	79.7	No matches found	No matches found	DDA for preferred ion	[M+H]+1	3.15383e+08
Gibberellic acid	C19 H22 O6	Not the top hit	Full match	Partial match		-0.00018	346.142	346.141	345.134	12.65	4	79.6	Multiple matches found	Multiple matches found	DDA for preferred ion	[M-H]-1	6.31977e+08
4-(4-Hydroxyphenyl)-2-butanyl 6-O-[(4ξ)-α-L-threo-pentofuranosyl]-β-D-glucopyranoside	C21 H32 O11	No match	Full match	No results		0.00014	460.194	460.195	459.187	11.199	2	79.5	No matches found	No matches found	DDA for preferred ion	[M-H]-1	1.42448e+08
1,4a-dimethyl-9-oxo-7-(propan-2-yl)-1,2,3,4,4a,9,10,10a-octahydrophenanthrene-1-carboxylic acid	C20 H26 O3	Full match	Full match	Partial match		0.00018	314.188	314.188	315.196	18.774	8	79.5	No matches found	Multiple matches found	DDA for preferred ion	[M+H]+1	1.47249e+08
trans,trans-Muconic acid	C6 H6 O4	No match	Invalid mass	No results		-0.00092	142.027	142.026	141.018	6.387	2	79.1	No matches found	No matches found	DDA for preferred ion	[M-H]-1	1.81749e+08
Senkyunolide H	C12 H16 O4	No match	Invalid mass	No match		-18.0105	224.105	206.094	207.102	13.978	4	79	No matches found	Multiple matches found	DDA for preferred ion	[M+H]+1	4.93578e+08
Resorcinol monoacetate	C8 H8 O3	Full match	Full match	Partial match		0.00013	152.047	152.047	153.055	13.38	10	78.9	No matches found	Multiple matches found	DDA for preferred ion	[M+H]+1	2.73003e+08
Gibberellic acid	C19 H22 O6	Not the top hit	Full match	Partial match		-0.0002	346.142	346.141	345.134	12.218	4	78.9	Multiple matches found	Multiple matches found	DDA for preferred ion	[M-H]-1	2.10297e+09
12-Hydroxydodecanoic acid	C12 H24 O3	No match	Invalid mass	No results		-46.0061	216.173	170.166	215.165	19.097	1	78.8	No matches found	No matches found	DDA for other ion	[M+FA-H]-1	4.54901e+08
Ostruthin	C19 H22 O3	Not the top hit	Full match	Partial match		-0.0002	298.157	298.157	297.149	16.616	4	78.7	No matches found	Multiple matches found	DDA for preferred ion	[M-H]-1	1.26334e+08
4-methoxy-6-(prop-2-en-1-yl)-2H-1,3-benzodioxole	C11 H12 O3	Full match	Full match	Partial match		0.00015	192.079	192.079	193.086	13.045	4	78.5	No matches found	Multiple matches found	DDA for preferred ion	[M+H]+1	5.19575e+08
2-Amino-1,3,4-octadecanetriol	C18 H39 N O3	Full match	Full match	Full match		-7e-05	317.293	317.293	318.3	14.826	1	77.9	No matches found	Single match found	DDA for preferred ion	[M+H]+1	2.59524e+08
4,6-dihydroxy-5a-methyl-3-methylidene-2-oxo-dodecahydronaphtho[1,2-b]furan-9-carbaldehyde	C15 H20 O5	Full match	Full match	Partial match		-0.00029	280.131	280.131	281.138	11.56	5	77.8	No matches found	Multiple matches found	DDA for preferred ion	[M+H]+1	5.52241e+09
2-Amino-1,3,4-octadecanetriol	C18 H39 N O3	Full match	Full match	Full match		5e-05	317.293	317.293	318.3	15.001	1	77.8	No matches found	Single match found	DDA for preferred ion	[M+H]+1	2.36166e+08
(3aR,4aS,5R,8S,9aR)-5-hydroxy-4a,8-dimethyl-3-methylidene-2H,3H,3aH,4H,4aH,5H,6H,8H,9H,9aH-azuleno[6,5-b]furan-2,6-dione	C15 H18 O4	No match	Invalid mass	No match		-18.0103	262.121	244.11	245.117	9.503	8	77.7	No matches found	Multiple matches found	DDA for preferred ion	[M+H]+1	4.61905e+08
Prostaglandin E1	C20 H34 O5	No match	Invalid mass	No match		-18.0102	354.241	336.23	337.238	17.979	16	77.7	No matches found	Multiple matches found	DDA for preferred ion	[M+H]+1	3.3743e+08
3,4-Dihydroxyphenylpropionic acid	C9 H10 O4	No match	Invalid mass	No match		-18.0103	182.058	164.048	165.055	14.64	4	77.6	No matches found	Single match found	DDA for preferred ion	[M+H]+1	3.98888e+08
4-(3-Hydroxybutyl)phenyl β-D-glucopyranoside	C16 H24 O7	Not the top hit	Full match	Partial match		-0.00012	328.152	328.152	327.145	11.146	1	77.6	No matches found	Multiple matches found	DDA for preferred ion	[M-H]-1	6.11588e+08
Jasmonic acid	C12 H18 O3	No match	Invalid mass	No match		-32.026	210.126	178.1	211.133	8.947	4	77.5	No matches found	Multiple matches found	DDA for other ion	[M+H+MeOH]+1	2.94804e+08
BMK methyl glycidate	C11 H12 O3	Full match	Full match	Partial match		0.00014	192.079	192.079	193.086	11.293	2	77.5	No matches found	Multiple matches found	DDA for preferred ion	[M+H]+1	2.29645e+08
Vanillic acid	C8 H8 O4	No match	Invalid mass	No results		-0.00115	168.042	168.041	167.034	9.415	11	77.3	No matches found	No matches found	DDA for preferred ion	[M-H]-1	3.70996e+08
4-Methoxybenzaldehyde	C8 H8 O2	Full match	Full match	Partial match		9e-05	136.052	136.053	137.06	13.889	3	77.1	No matches found	Single match found	DDA for preferred ion	[M+H]+1	1.00145e+09
7-(3,4-Dihydroxyphenyl)-1-(4-hydroxyphenyl)-3-heptanyl acetate	C21 H26 O5	Not the top hit	Full match	Partial match		-6e-05	358.178	358.178	357.171	16.845	2	77	No matches found	Multiple matches found	DDA for preferred ion	[M-H]-1	3.30273e+08
4-Methoxybenzaldehyde	C8 H8 O2	Full match	Full match	Partial match		0.00011	136.052	136.053	137.06	14.091	3	77	No matches found	Single match found	DDA for preferred ion	[M+H]+1	1.26172e+09
(2R,3R,4S,5S,6R)-2-[2-(4-methoxyphenyl)ethoxy]-6-({[(2S,3R,4S,5S)-3,4,5-trihydroxyoxan-2-yl]oxy}methyl)oxane-3,4,5-triol	C20 H30 O11	No match	Invalid mass	No match		21.9844	446.179	468.163	469.17	11.945	3	76.9	No matches found	Multiple matches found	DDA for preferred ion	[M+H]+1	2.07212e+08
Azelaic acid	C9 H16 O4	Full match	Full match	Partial match		-0.00083	188.105	188.104	187.097	10.029	1	76.9	No matches found	Multiple matches found	DDA for preferred ion	[M-H]-1	1.63779e+08
(2E)-2-(hydroxymethyl)-3-[3-oxo-5-(propan-2-yl)-1,3,4,5,6,7-hexahydro-2-benzofuran-4-yl]prop-2-enoic acid	C15 H20 O5	No match	Invalid mass	No match		-18.0105	280.131	262.121	261.113	18.096	1	76.7	No matches found	Multiple matches found	DDA for preferred ion	[M-H]-1	2.31355e+08
(±)9-HpODE	C18 H32 O4	Not the top hit	Full match	Partial match		0.00045	312.23	312.231	311.223	18.007	3	76.7	No matches found	Multiple matches found	DDA for preferred ion	[M-H]-1	3.62399e+08
Caprolactam	C6 H11 N O	No results	Invalid mass	No results		0.00058	113.084	113.085	114.092	8.38	1	76.6	No matches found	No matches found	DDA for preferred ion	[M+H]+1	1.42915e+08
3-[3-(beta-D-Glucopyranosyloxy)-2-methoxyphenyl]propanoic acid	C16 H22 O9	No match	Full match	No results		0.00028	358.126	358.127	357.119	9.643	2	76.6	No matches found	No matches found	DDA for preferred ion	[M-H]-1	6.29568e+07
N-[(1S,2S,8S,8aS)-8-Hydroxy-1,4a-dimethyl-7-{(2S)-1-oxo-1-[(3-pyridinylmethyl)amino]-2-propanyl}decahydro-2-naphthalenyl]-2-pyrazinecarboxamide	C26 H35 N5 O3	No match	Invalid mass	No match		-18.0119	465.274	447.262	446.255	18.937	2	76.5	No matches found	Multiple matches found	DDA for preferred ion	[M-H]-1	1.1196e+08
1,3-Dimethyl-6-morpholino-1,2,3,4-tetrahydropyrimidine-2,4-dione	C10 H15 N3 O3	Full match	Full match	No results		0.0002	225.111	225.112	226.119	4.581	4	76.4	No matches found	No matches found	DDA for preferred ion	[M+H]+1	3.76359e+08
2-[3-(4-pyridyl)-1H-1,2,4-triazol-5-yl]pyridine	C12 H9 N5	Not the top hit	Full match	No match		-0.00103	223.086	223.085	224.092	8.522	6	76.2	No matches found	Multiple matches found	DDA for preferred ion	[M+H]+1	3.04255e+08
4-Methoxybenzaldehyde	C8 H8 O2	Full match	Full match	Partial match		9e-05	136.052	136.053	137.06	13.291	3	76.1	No matches found	Single match found	DDA for preferred ion	[M+H]+1	8.59536e+08
20-Hydroxy-(5Z,8Z,11Z,14Z)-eicosatetraenoic acid	C20 H32 O3	No match	Invalid mass	No results		-46.0055	320.235	274.23	319.228	18.782	9	76.1	No matches found	No matches found	DDA for other ion	[M+FA-H]-1	4.59474e+07
7-(3,4-Dihydroxyphenyl)-1-(4-hydroxyphenyl)-3-heptanyl acetate	C21 H26 O5	Not the top hit	Full match	Partial match		-0.00014	358.178	358.178	357.171	16.614	2	75.9	No matches found	Multiple matches found	DDA for preferred ion	[M-H]-1	7.12111e+08
D-(+)-Malic acid	C4 H6 O5	No results	Invalid mass	No results		-0.00128	134.022	134.02	133.013	1.675	3	75.8	No matches found	No matches found	DDA for preferred ion	[M-H]-1	3.55339e+09
3,3'-Diisopropyl-6,6'-dimethyl-2,2',5,5'-biphenyltetrol	C20 H26 O4	Not the top hit	Full match	Partial match		0.00018	330.183	330.183	329.176	16.18	1	75.8	No matches found	Multiple matches found	DDA for preferred ion	[M-H]-1	3.18161e+08
N-[(1S,2S,8S,8aS)-8-Hydroxy-1,4a-dimethyl-7-{(2S)-1-oxo-1-[(3-pyridinylmethyl)amino]-2-propanyl}decahydro-2-naphthalenyl]-2-pyrazinecarboxamide	C26 H35 N5 O3	No match	Invalid mass	No match		-18.0118	465.274	447.262	446.255	19.174	2	75.7	No matches found	Multiple matches found	DDA for preferred ion	[M-H]-1	1.05811e+08
1,3-Dimethyl-6-morpholino-1,2,3,4-tetrahydropyrimidine-2,4-dione	C10 H15 N3 O3	Full match	Full match	No results		0.00032	225.111	225.112	226.119	6.504	4	75.6	No matches found	No matches found	DDA for preferred ion	[M+H]+1	2.5323e+08
Guanosine monophosphate (GMP)	C10 H14 N5 O8 P	Not the top hit	Full match	No results		0.00033	363.058	363.058	362.051	5.711	1	75.4	No matches found	No matches found	DDA for preferred ion	[M-H]-1	4.17223e+07
Prostaglandin K2	C20 H30 O5	No match	Invalid mass	No match		-18.0106	350.209	332.199	331.191	23.605	11	75.4	No matches found	Multiple matches found	DDA for preferred ion	[M-H]-1	9.19715e+07
D-(+)-Malic acid	C4 H6 O5	No results	Invalid mass	No results		-0.00128	134.022	134.02	133.013	1.874	3	75.2	No matches found	No matches found	DDA for preferred ion	[M-H]-1	5.89405e+09
α-Piperidinobutiophenone	C15 H21 N O	Full match	Full match	No results		0.00028	231.162	231.163	232.17	17.33	8	75.1	No matches found	No matches found	DDA for preferred ion	[M+H]+1	2.06097e+09
5-hydroxy-4-methoxy-5,6-dihydro-2H-pyran-2-one	C6 H8 O4	Full match	Full match	Not the top hit		0.00019	144.042	144.042	145.05	3.652	2	75	No matches found	Multiple matches found	DDA for preferred ion	[M+H]+1	3.38834e+09
Xanthosine	C10 H12 N4 O6	Not the top hit	Full match	Partial match		0.00032	284.076	284.076	283.069	6.331	1	75	No matches found	Single match found	DDA for preferred ion	[M-H]-1	1.28399e+08
(1'S,2'S)-3',11'-dihydroxy-1',2',5'-trimethyl-8'-oxaspiro[oxirane-2,12'-tricyclo[7.2.1.0Â?,â·]dodecan]-5'-en-4'-one	C15 H20 O5	Full match	Full match	Partial match		0.00016	280.131	280.131	281.138	13.485	5	75	No matches found	Multiple matches found	DDA for preferred ion	[M+H]+1	1.65014e+09
(2R,5R,6R)-3-[(1E,3E)-hepta-1,3-dien-1-yl]-5,6-dihydroxy-2-(hydroxymethyl)cyclohexan-1-one	C14 H22 O4	No match	Invalid mass	No match		37.9578	254.152	292.11	293.117	16.193	2	74.8	Multiple matches found	Multiple matches found	DDA for preferred ion	[M+H]+1	1.00725e+07
1-(4-Acetyl-1-piperazinyl)-2-[(3R,4S)-3-{[5-(cyclohexylmethyl)-1,2-oxazol-3-yl]methyl}-4-piperidinyl]ethanone	C24 H38 N4 O3	No match	Invalid mass	No results		-19.0458	430.294	411.249	453.282	21.016	2	74.8	No matches found	No matches found	DDA for other ion	[M+ACN+H]+1	1.43626e+08
2-[(1S,4S,5S)-5-Isopropyl-4-{[(isopropylcarbamoyl)amino]methyl}-2-methyl-2-cyclohexen-1-yl]-N-methyl-N-(3-pyridinylmethyl)acetamide	C24 H38 N4 O2	No match	Invalid mass	No match		35.9837	414.299	450.283	449.276	17.828	2	74.7	No matches found	Multiple matches found	DDA for preferred ion	[M-H]-1	1.85205e+07
3-[(3aS,8R,8aR)-8-hydroxy-6,8-dimethyl-3-methylidene-2-oxo-2H,3H,3aH,4H,5H,8H,8aH-cyclohepta[b]furan-7-yl]propanoic acid	C15 H20 O5	No match	Invalid mass	No match		17.0267	280.131	297.158	298.165	13.442	5	74.7	No matches found	Multiple matches found	DDA for preferred ion	[M+H]+1	3.16097e+08
DL-α-Methoxyphenylacetic acid	C9 H10 O3	No match	Invalid mass	No results		-0.00094	166.063	166.062	165.055	9.362	10	74.6	No matches found	No matches found	DDA for preferred ion	[M-H]-1	2.33262e+08
1,3-Dimethyl-6-morpholino-1,2,3,4-tetrahydropyrimidine-2,4-dione	C10 H15 N3 O3	Full match	Full match	No results		0.00038	225.111	225.112	226.119	6.202	4	74.4	No matches found	No matches found	DDA for preferred ion	[M+H]+1	1.56007e+08
1,3,4,10-Tetrahydro-9(2H)-acridinone	C13 H13 N O	Full match	Full match	No results		0.00043	199.1	199.1	200.107	6.912	1	74.3	No matches found	No matches found	DDA for preferred ion	[M+H]+1	1.62283e+08
2-[(2E,6E,10Z)-14,15-Dihydroxy-11-(hydroxymethyl)-3,7,15-trimethyl-2,6,10-hexadecatrien-1-yl]-2,4,6,9-tetrahydroxy-5,7-dimethyl-1H-phenalene-1,3(2H)-dione	C35 H46 O9	No match	Invalid mass	No results		0.00578	610.314	610.32	609.313	16.395	2	74.2	No matches found	No matches found	DDA for preferred ion	[M-H]-1	1.58872e+08
(15Z)-9,12,13-Trihydroxy-15-octadecenoic acid	C18 H34 O5	Not the top hit	Full match	Partial match		0.0001	330.241	330.241	329.233	17.311	1	74.1	No matches found	Multiple matches found	DDA for preferred ion	[M-H]-1	1.12228e+08
(2E)-2-(hydroxymethyl)-3-[3-oxo-5-(propan-2-yl)-1,3,4,5,6,7-hexahydro-2-benzofuran-4-yl]prop-2-enoic acid	C15 H20 O5	No match	Invalid mass	No match		-64.016	280.131	216.115	261.113	17.795	1	73.9	No matches found	Multiple matches found	DDA for other ion	[M+FA-H]-1	1.4828e+08
Sedanolide	C12 H18 O2	No match	Invalid mass	No results		-18.0104	194.131	176.12	177.128	11.269	1	73.8	No matches found	No matches found	DDA for preferred ion	[M+H]+1	2.11406e+08
N~5~-(pyridin-2-ylmethyl)-1H-1,2,4-triazole-3,5-diamine	C8 H10 N6	No match	Invalid mass	No match		0.00256	190.097	190.099	191.107	11.661	2	73.8	No matches found	Multiple matches found	DDA for preferred ion	[M+H]+1	1.48446e+09
5-hydroxy-4-methoxy-5,6-dihydro-2H-pyran-2-one	C6 H8 O4	Full match	Full match	Not the top hit		0.00012	144.042	144.042	145.05	1.859	2	73.6	No matches found	Multiple matches found	DDA for preferred ion	[M+H]+1	1.49112e+09
CMPF	C12 H16 O5	Full match	Full match	Partial match		-0.00023	240.1	240.1	239.092	9.186	1	73.5	No matches found	Multiple matches found	DDA for preferred ion	[M-H]-1	1.68505e+08
cis,cis-Muconic acid	C6 H6 O4	No match	Invalid mass	No results		-0.00108	142.027	142.026	141.018	4.018	2	73.4	No matches found	No matches found	DDA for preferred ion	[M-H]-1	1.90709e+08
Levalbuterol	C13 H21 N O3	No match	Invalid mass	No match		21.9847	239.152	261.137	262.144	7.764	4	73.4	No matches found	Multiple matches found	DDA for preferred ion	[M+H]+1	3.46117e+08
5-hydroxy-4-methoxy-5,6-dihydro-2H-pyran-2-one	C6 H8 O4	Full match	Full match	Not the top hit		0.00021	144.042	144.042	145.05	4.764	2	73.3	No matches found	Multiple matches found	DDA for preferred ion	[M+H]+1	6.59548e+09
7-(2-aminophenyl)heptanoic acid	C13 H19 N O2	No match	Invalid mass	No results		21.9806	221.142	243.122	244.129	6.255	3	73.3	No matches found	No matches found	DDA for preferred ion	[M+H]+1	9.64197e+07
Prostaglandin K1	C20 H32 O5	No match	Invalid mass	No match		-18.0106	352.225	334.214	333.207	20.09	20	73.2	No matches found	Multiple matches found	DDA for preferred ion	[M-H]-1	1.57493e+08
(9aR,9bS)-9a-Hydroxy-6,9-dimethyl-3-methylene-3,3a,4,5,9a,9b-hexahydroazuleno[4,5-b]furan-2,7-dione	C15 H16 O4	Full match	Full match	Partial match		6e-05	260.105	260.105	261.112	15.971	8	73.2	No matches found	Multiple matches found	DDA for preferred ion	[M+H]+1	8.7596e+08
N-(4-{(R)-Hydroxy[(3R)-5-oxo-4-(3-phenylpropyl)-3-morpholinyl]methyl}phenyl)acetamide	C22 H26 N2 O4	No match	Invalid mass	No results		46.0001	382.189	428.189	427.182	10.72	3	72.9	No matches found	No matches found	DDA for preferred ion	[M-H]-1	6.61792e+07
N-(4-{(R)-Hydroxy[(3R)-5-oxo-4-(3-phenylpropyl)-3-morpholinyl]methyl}phenyl)acetamide	C22 H26 N2 O4	No match	Invalid mass	No match		0.00952	382.189	382.199	427.197	10.539	1	72.9	No matches found	Multiple matches found	DDA for other ion	[M+FA-H]-1	2.65728e+07
4-Methoxybenzaldehyde	C8 H8 O2	Full match	Full match	Partial match		0.00017	136.052	136.053	137.06	15.551	3	72.9	No matches found	Single match found	DDA for preferred ion	[M+H]+1	5.69489e+08
(1S,5R,9R,13R)-1,5,9-trimethyl-11,14,15,16-tetraoxatetracyclo[10.3.1.0â´,ÂaÂl.0â¸,ÂaÂl]hexadecan-10-one	C15 H22 O5	Full match	Full match	Partial match		0.00045	282.147	282.147	283.154	8.421	5	72.9	No matches found	Multiple matches found	DDA for preferred ion	[M+H]+1	1.62434e+08
2-Furoic acid	C5 H4 O3	No results	Invalid mass	No results		18.0112	112.016	130.027	113.024	5.848	1	72.8	No matches found	No matches found	DDA for other ion	[M+H-H2O]+1	3.27179e+08
Prostaglandin K1	C20 H32 O5	No match	Invalid mass	No match		-18.0106	352.225	334.214	333.207	20.337	20	72.7	No matches found	Multiple matches found	DDA for preferred ion	[M-H]-1	9.83712e+07
4,9-dihydroxy-6-methyl-3,10-dimethylidene-2H,3H,3aH,4H,7H,8H,9H,10H,11H,11aH-cyclodeca[b]furan-2-one	C15 H20 O4	No match	Invalid mass	No match		-18.0106	264.136	246.126	247.133	14.849	11	72.7	No matches found	Multiple matches found	DDA for preferred ion	[M+H]+1	5.54598e+09
4,6-dihydroxy-5a-methyl-3-methylidene-2-oxo-dodecahydronaphtho[1,2-b]furan-9-carbaldehyde	C15 H20 O5	Full match	Full match	Partial match		0.00016	280.131	280.131	263.128	8.683	5	72.5	No matches found	Multiple matches found	DDA for preferred ion	[M+H-H2O]+1	1.368e+09
Sorbic acid	C6 H8 O2	Full match	Full match	Partial match		0.00056	112.052	112.053	113.06	7.579	1	72.4	No matches found	Multiple matches found	DDA for preferred ion	[M+H]+1	2.74211e+08
di(3-pyridyl) 5-(tert-butyl)isophthalate	C22 H20 N2 O4	No match	Invalid mass	No results		-0.0041	376.142	376.138	377.145	10.971	7	72.3	No matches found	No matches found	DDA for preferred ion	[M+H]+1	2.50277e+08
(±)13-HpODE	C18 H32 O4	No match	Invalid mass	No match		-18.0103	312.23	294.22	295.227	16.393	6	72.3	No matches found	Multiple matches found	DDA for preferred ion	[M+H]+1	1.26244e+08
N-Acetyl-DL-norvaline	C7 H13 N O3	No results	Invalid mass	No results		-0.00103	159.09	159.089	158.081	8.254	3	72.3	No matches found	No matches found	DDA for preferred ion	[M-H]-1	1.38551e+08
3'-Adenosine monophosphate (3'-AMP)	C10 H14 N5 O7 P	Not the top hit	Full match	No results		0.00027	347.063	347.063	348.071	5.736	3	72.2	No matches found	No matches found	DDA for preferred ion	[M+H]+1	1.79031e+08
Ranitidine	C13 H22 N4 O3 S	No match	Invalid mass	No match		-0.00447	314.141	314.137	313.13	10.725	2	72	No matches found	Multiple matches found	DDA for preferred ion	[M-H]-1	8.01244e+08
benzyl 4-{[(1,3-benzodioxol-5-ylmethyl)amino]carbonyl}tetrahydro-1(2H)-pyridinecarboxylate	C22 H24 N2 O5	No match	Invalid mass	No results		-0.00565	396.169	396.163	395.156	11.91	1	71.9	No matches found	No matches found	DDA for preferred ion	[M-H]-1	8.02808e+08
N2-(3,4,5-trimethoxyphenyl)-6,7-dimethoxy-1-methyl-1,2,3,4-tetrahydroisoquinoline-2-carbothioamide	C22 H28 N2 O5 S	No match	Invalid mass	No match		0.00607	432.172	432.178	431.171	15.266	4	71.9	No matches found	Multiple matches found	DDA for preferred ion	[M-H]-1	9.66484e+09
DL-Arginine	C6 H14 N4 O2	Full match	Full match	No results		-0.00084	174.112	174.111	173.104	1.217	1	71.7	No matches found	No matches found	DDA for preferred ion	[M-H]-1	2.80768e+08
Nicotinamide	C6 H6 N2 O	Full match	Full match	No results		0.00038	122.048	122.048	123.056	2.333	1	71.6	No matches found	No matches found	DDA for preferred ion	[M+H]+1	9.41372e+08
N2-(3,4,5-trimethoxyphenyl)-6,7-dimethoxy-1-methyl-1,2,3,4-tetrahydroisoquinoline-2-carbothioamide	C22 H28 N2 O5 S	No match	Invalid mass	No match		0.00611	432.172	432.178	431.171	15.079	4	71.6	No matches found	Multiple matches found	DDA for preferred ion	[M-H]-1	7.96686e+09
6-Benzyl-2-(tert-butyl)-6,7-dihydro-4H-pyrazolo[1,5-a]pyrrolo[3,4-d]pyrimidine-5,8-dione	C19 H20 N4 O2	Full match	Full match	No match		-0.00093	336.159	336.158	335.15	16.209	2	71.5	No matches found	Multiple matches found	DDA for preferred ion	[M-H]-1	1.8362e+08
N-Acetyl-DL-norvaline	C7 H13 N O3	No results	Invalid mass	No results		-0.00101	159.09	159.089	158.081	8.026	3	71.4	No matches found	No matches found	DDA for preferred ion	[M-H]-1	6.65964e+07
L-Tyrosine	C9 H11 N O3	Full match	Full match	Partial match		0.00015	181.074	181.074	182.081	11.313	2	71.3	No matches found	Single match found	DDA for preferred ion	[M+H]+1	2.15063e+08
DL-4-Hydroxyphenyllactic acid	C9 H10 O4	No results	Invalid mass	No results		-46.0064	182.058	136.052	181.05	8.461	3	71.3	No matches found	No matches found	DDA for other ion	[M+FA-H]-1	5.06093e+08
Sedanolide	C12 H18 O2	Full match	Full match	Partial match		0.00012	194.131	194.131	195.138	13.402	1	71.3	No matches found	Multiple matches found	DDA for preferred ion	[M+H]+1	1.15665e+09
Sedanolide	C12 H18 O2	Full match	Full match	Partial match		0.00024	194.131	194.131	195.138	13.584	1	71.3	No matches found	Multiple matches found	DDA for preferred ion	[M+H]+1	4.73998e+08
N-[(1S,2S,8S,8aS)-8-Hydroxy-1,4a-dimethyl-7-{(2S)-1-oxo-1-[(3-pyridinylmethyl)amino]-2-propanyl}decahydro-2-naphthalenyl]-2-pyrazinecarboxamide	C26 H35 N5 O3	No match	Invalid mass	No match		-18.0119	465.274	447.262	446.255	19.512	2	71.3	No matches found	Multiple matches found	DDA for preferred ion	[M-H]-1	3.24787e+07
Bisphenol A diglycidyl ether	C21 H24 O4	No match	Invalid mass	No match		17.0265	340.167	357.194	358.201	17.016	2	71	No matches found	Multiple matches found	DDA for preferred ion	[M+H]+1	4.96044e+07
(2'R,3R,4'R,4a'R,5S,8a'S)-5-(3-Furyl)-4'-hydroxy-4a',5'-bis(hydroxymethyl)-2'-methyl-3',4,4',4a',5,7',8',8a'-octahydro-2'H-spiro[furan-3,1'-naphthalen]-2-one	C20 H26 O6	Not the top hit	Full match	Partial match		-0.00022	362.173	362.173	361.165	13.293	3	70.8	No matches found	Multiple matches found	DDA for preferred ion	[M-H]-1	5.63876e+09
2-Hydroxy-2-methyl-3-buten-1-yl beta-D-glucopyranoside	C11 H20 O7	No match	Invalid mass	No match		46.0058	264.121	310.127	309.119	6.196	1	70.8	No matches found	Single match found	DDA for preferred ion	[M-H]-1	1.06961e+08
Benzyl methacrylate	C11 H12 O2	No match	Invalid mass	No match		-18.0104	176.084	158.073	159.081	13.423	1	70.8	No matches found	Single match found	DDA for preferred ion	[M+H]+1	1.3671e+08
3-[4-methyl-1-(2-methylpropanoyl)-3-oxocyclohexyl]butanoic acid	C15 H24 O4	No match	Invalid mass	No match		21.9842	268.167	290.152	291.159	15.066	5	70.7	No matches found	Multiple matches found	DDA for preferred ion	[M+H]+1	3.80882e+08
N2-[3-(trifluoromethyl)phenyl]-6,7-dimethoxy-1-methyl-1,2,3,4-tetrahydroisoquinoline-2-carboxamide	C20 H21 F3 N2 O3	No match	Invalid mass	No results		-0.00289	394.15	394.148	393.14	10.947	3	70.4	No matches found	No matches found	DDA for preferred ion	[M-H]-1	1.6477e+08
α-Eleostearic acid	C18 H30 O2	Not the top hit	Full match	Partial match		0.00026	278.225	278.225	279.232	19.642	5	70.3	No matches found	Multiple matches found	DDA for preferred ion	[M+H]+1	2.36918e+08
N-Acetyl-DL-norvaline	C7 H13 N O3	No results	Invalid mass	No results		-0.00097	159.09	159.089	158.081	6.712	3	70.3	No matches found	No matches found	DDA for preferred ion	[M-H]-1	3.75771e+07
4-styrylpyridine	C13 H11 N	No match	Invalid mass	No results		-0.0037	181.089	181.085	182.093	5.385	2	70.2	No matches found	No matches found	DDA for preferred ion	[M+H]+1	9.7968e+08
Jasmonic acid	C12 H18 O3	Full match	Full match	Not the top hit		0.00035	210.126	210.126	193.123	9.448	4	70.2	No matches found	Multiple matches found	DDA for preferred ion	[M+H-H2O]+1	5.37769e+08
(4E)-1,7-Bis(4-hydroxyphenyl)-4-hepten-3-one	C19 H20 O3	Full match	Full match	Partial match		-0.00011	296.141	296.141	297.148	14.73	4	70.1	No matches found	Multiple matches found	DDA for preferred ion	[M+H]+1	6.51644e+09
6-styryl-3-phenyl-2,5-dihydro-1,2,4-triazin-5-one	C17 H13 N3 O	No match	Invalid mass	No match		-0.00492	275.106	275.101	276.108	5.959	1	70	No matches found	Single match found	DDA for preferred ion	[M+H]+1	6.27796e+07
3-Hydroxybutyric acid	C4 H8 O3	No results	Invalid mass	No results		-0.00129	104.047	104.046	103.039	3.805	2	69.9	No matches found	No matches found	DDA for preferred ion	[M-H]-1	1.39964e+08
5-Fluoro NNEI	C24 H23 F N2 O	No match	Invalid mass	No match		-0.00701	374.179	374.172	373.165	14.918	4	69.9	No matches found	Multiple matches found	DDA for preferred ion	[M-H]-1	2.27352e+10
Caffeic acid	C9 H8 O4	Full match	Full match	Partial match		-0.00063	180.042	180.042	179.034	10.28	7	69.8	No matches found	Multiple matches found	DDA for preferred ion	[M-H]-1	2.15299e+08
(1S,6R,11aR,13R,14aS)-1,13-dihydroxy-6-methyl-1H,4H,6H,7H,8H,9H,11aH,12H,13H,14H,14aH-cyclopenta[f]oxacyclotridecan-4-one	C16 H24 O4	No match	Invalid mass	No match		-18.0103	280.167	262.157	263.164	17.184	2	69.5	No matches found	Multiple matches found	DDA for preferred ion	[M+H]+1	5.07237e+08
Uridine monophosphate (UMP)	C9 H13 N2 O9 P	Full match	Full match	No results		7e-05	324.036	324.036	323.029	3.042	1	69.5	No matches found	No matches found	DDA for preferred ion	[M-H]-1	3.74122e+08
2-Isopropylmalic acid	C7 H12 O5	No results	Invalid mass	No results		-60.0221	176.068	116.046	175.06	9.317	2	69.4	No matches found	No matches found	DDA for other ion	[M-H+HAc]-1	1.65522e+09
D-Glucosamine	C6 H13 N O5	Full match	Full match	Partial match		5e-05	179.079	179.079	180.087	1.683	4	69.1	No matches found	Multiple matches found	DDA for preferred ion	[M+H]+1	9.46599e+08
2-Hydroxy-2-methyl-3-buten-1-yl beta-D-glucopyranoside	C11 H20 O7	No match	Invalid mass	No match		46.0059	264.121	310.127	309.12	5.713	1	69	No matches found	Single match found	DDA for preferred ion	[M-H]-1	1.1533e+08
3,4-Methylenedioxy-N-benzylcathinone	C17 H17 N O3	No match	Invalid mass	No match		-0.00373	283.121	283.117	284.124	5.544	7	69	No matches found	Single match found	DDA for preferred ion	[M+H]+1	6.22338e+08
5-Fluoro NNEI	C24 H23 F N2 O	Unused	Invalid mass	No match		-0.00699	374.179	374.172	373.165	14.731	4	69	No matches found	Multiple matches found	DDA for preferred ion	[M-H]-1	2.26085e+10
3-[3-(beta-D-Glucopyranosyloxy)-2-hydroxyphenyl]propanoic acid	C15 H20 O9	No match	Full match	No results		0	344.111	344.111	343.103	6.942	2	69	No matches found	No matches found	DDA for preferred ion	[M-H]-1	8.98315e+07
trans,trans-2,4-Heptadienal	C7 H10 O	No results	Invalid mass	No results		0.00059	110.073	110.074	111.081	5.615	1	68.8	No matches found	No matches found	DDA for preferred ion	[M+H]+1	5.45563e+07
4-{5-[(4-methylphenyl)methylene]-4-oxo-2-thioxo-1,3-thiazolan-3-yl}-N-(1,3-thiazol-2-yl)benzenesulfonamide	C20 H15 N3 O3 S4	No match	Invalid mass	No results		-136.835	473	336.164	337.171	1.587	8	68.6	No matches found	No matches found	DDA for preferred ion	[M+H]+1	9.17686e+08
N-(2,3-Dihydro-1H-inden-2-yl)-1-methyl-4-nitro-1H-imidazol-5-amine	C13 H14 N4 O2	Full match	Full match	No match		-0.00128	258.112	258.11	257.103	8.342	1	68.2	No matches found	Multiple matches found	DDA for preferred ion	[M-H]-1	6.96579e+08
3-(tert-Butyl)-N-[4-(2,3-dihydroimidazo[2,1-b][1,3]thiazol-6-yl)phenyl]-1-methyl-1H-pyrazole-5-carboxamide	C20 H23 N5 O S	No match	Full match	No results		0.00122	381.162	381.164	380.156	7.642	2	68.2	No matches found	No matches found	DDA for preferred ion	[M-H]-1	1.33232e+08
Palmitoleic Acid	C16 H30 O2	No match	Invalid mass	No match		21.9846	254.225	276.209	277.216	18.894	1	68.2	No matches found	Single match found	DDA for preferred ion	[M+H]+1	3.94591e+08
3',4'-Dihydroxyphenylacetone	C9 H10 O3	No match	Invalid mass	No results		-32.0262	166.063	134.037	167.07	16.69	1	68.1	No matches found	No matches found	DDA for other ion	[M+H+MeOH]+1	1.91086e+08
DL-β-Leucine	C6 H13 N O2	No results	Invalid mass	No results		-0.00116	131.095	131.093	130.086	3.557	1	68.1	No matches found	No matches found	DDA for preferred ion	[M-H]-1	2.9946e+08
(4aR,5R,6R)-6-hydroxy-4a,5-dimethyl-3-(prop-1-en-2-yl)-2,4a,5,6,7,8-hexahydronaphthalen-2-one	C15 H20 O2	No match	Invalid mass	No results		21.9823	232.146	254.129	255.136	17.278	2	68.1	No matches found	No matches found	DDA for preferred ion	[M+H]+1	7.11913e+07
[1-(3,4-dihydroxy-5-methoxyphenyl)-7-(3,4-dihydroxyphenyl)heptan-3-yl] acetate	C22 H28 O7	Not the top hit	Full match	Partial match		-0.00034	404.183	404.183	403.176	14.986	1	68.1	No matches found	Multiple matches found	DDA for preferred ion	[M-H]-1	1.19894e+09
Luvangetin	C15 H14 O4	No match	Invalid mass	No results		-63.0086	258.089	195.081	259.096	16.694	8	68.1	No matches found	No matches found	DDA for other ion	[M+ACN+Na]+1	1.32232e+08
2-Hydroxyisovaleric acid	C5 H10 O3	No results	Invalid mass	No results		-0.0013	118.063	118.062	117.054	7.197	6	67.9	No matches found	No matches found	DDA for preferred ion	[M-H]-1	1.0772e+09
Mevalonic acid	C6 H12 O4	No match	Invalid mass	No results		-0.0011	148.074	148.072	147.065	4.888	1	67.9	No matches found	No matches found	DDA for preferred ion	[M-H]-1	1.66527e+08
(2R,5R,6R)-3-[(1E,3E)-hepta-1,3-dien-1-yl]-5,6-dihydroxy-2-(hydroxymethyl)cyclohexan-1-one	C14 H22 O4	No match	Invalid mass	No match		-18.0103	254.152	236.141	237.149	9.841	3	67.7	No matches found	Multiple matches found	DDA for preferred ion	[M+H]+1	1.45983e+08
Genistein	C15 H10 O5	Full match	Full match	Not the top hit		8e-05	270.053	270.053	269.046	17.651	5	67.6	Multiple matches found	Multiple matches found	DDA for preferred ion	[M-H]-1	9.39578e+07
7-(3,4-Dihydroxyphenyl)-1-(4-hydroxyphenyl)-3-heptanyl acetate	C21 H26 O5	Not the top hit	Full match	Partial match		2e-05	358.178	358.178	341.175	16.413	2	67.4	No matches found	Multiple matches found	DDA for preferred ion	[M+H-H2O]+1	5.2685e+08
4-[(3S)-7-hydroxy-8-(3-methylbut-2-en-1-yl)-3,4-dihydro-2H-1-benzopyran-3-yl]benzene-1,3-diol	C20 H22 O4	Full match	Full match	Partial match		-3e-05	326.152	326.152	327.159	14.79	3	67.4	Multiple matches found	Multiple matches found	DDA for preferred ion	[M+H]+1	8.6246e+08
Cuminaldehyde	C10 H12 O	Full match	Full match	No results		8e-05	148.089	148.089	149.096	12.639	5	67.4	No matches found	No matches found	DDA for preferred ion	[M+H]+1	2.41395e+08
Methylhippuric acid	C10 H11 N O3	Full match	Full match	Partial match		0.00034	193.074	193.074	194.082	3.6	7	67.3	No matches found	Multiple matches found	DDA for preferred ion	[M+H]+1	1.48203e+09
(2E)-6-hydroxy-2-methyl-6-(4-methylphenyl)hept-2-enoic acid	C15 H20 O3	No match	Invalid mass	No match		21.9808	248.141	270.122	271.129	6.174	4	67.3	No matches found	Single match found	DDA for preferred ion	[M+H]+1	1.9916e+08
4-{5-[(4-methylphenyl)methylene]-4-oxo-2-thioxo-1,3-thiazolan-3-yl}-N-(1,3-thiazol-2-yl)benzenesulfonamide	C20 H15 N3 O3 S4	No match	Invalid mass	No match		-136.835	473	336.165	337.172	1.246	8	67.3	No matches found	Multiple matches found	DDA for preferred ion	[M+H]+1	2.63433e+08
6-Benzyl-2-(tert-butyl)-6,7-dihydro-4H-pyrazolo[1,5-a]pyrrolo[3,4-d]pyrimidine-5,8-dione	C19 H20 N4 O2	No match	Invalid mass	No match		-46.0068	336.159	290.152	335.15	15.599	2	67.2	No matches found	Multiple matches found	DDA for other ion	[M+FA-H]-1	1.17778e+08
4-Phenyl-3-buten-2-one	C10 H10 O	Full match	Full match	Partial match		6e-05	146.073	146.073	147.081	13.71	1	67.2	No matches found	Multiple matches found	DDA for preferred ion	[M+H]+1	3.92041e+08
N-({(2R,3S,4R,5S)-3,4-Dihydroxy-5-[2-(isopropylamino)-2-oxoethyl]tetrahydro-2-furanyl}methyl)cyclopropanecarboxamide	C14 H24 N2 O5	No match	Invalid mass	No results		35.9737	300.169	336.142	335.135	7.106	4	67.2	No matches found	No matches found	DDA for preferred ion	[M-H]-1	8.02874e+07
6-Methoxysalicylic acid	C8 H8 O4	Not the top hit	Full match	Partial match		-0.00048	168.042	168.042	227.056	8.092	11	67.1	No matches found	Multiple matches found	DDA for preferred ion	[M-H+HAc]-1	1.70219e+08
4-(3-Hydroxybutyl)phenyl β-D-glucopyranoside	C16 H24 O7	No match	Invalid mass	No match		46.0052	328.152	374.157	373.15	11.281	1	67.1	No matches found	Single match found	DDA for preferred ion	[M-H]-1	5.33885e+08
1,2-dihydroxyheptadec-16-yn-4-yl acetate	C19 H34 O4	No match	Invalid mass	No match		18.0109	326.246	344.257	327.253	18.377	2	67	No matches found	Single match found	DDA for other ion	[M+H-H2O]+1	1.09566e+08
Sebuthylazine	C9 H16 Cl N5	No match	Invalid mass	No match		-0.00313	229.109	229.106	230.114	4.188	8	67	No matches found	Single match found	DDA for preferred ion	[M+H]+1	1.83226e+09
7-(2-hydroxypropan-2-yl)-1,4a-dimethyl-decahydronaphthalen-1-ol	C15 H28 O2	No match	Invalid mass	No results		17.0269	240.209	257.236	258.243	17.415	1	66.9	No matches found	No matches found	DDA for preferred ion	[M+H]+1	1.02008e+08
(3S,9aS)-3-benzyl-octahydro-1H-pyrido[1,2-a]pyrazin-1-one	C15 H20 N2 O	No match	Invalid mass	No results		21.9807	244.158	266.138	267.146	6.962	2	66.8	No matches found	No matches found	DDA for preferred ion	[M+H]+1	1.47465e+08
4-Phenyl-3-buten-2-one	C10 H10 O	Full match	Full match	Partial match		7e-05	146.073	146.073	147.081	13.9	1	66.8	No matches found	Multiple matches found	DDA for preferred ion	[M+H]+1	4.62838e+08
Octylphosphonic acid	C8 H19 O3 P	No match	Invalid mass	No match		-0.00137	194.107	194.106	195.113	8.03	3	66.8	No matches found	Single match found	DDA for preferred ion	[M+H]+1	2.86031e+08
2-methyl-N-{2-[(7-methyl-2,3-dihydro-1H-inden-4-yl)oxy]-3-pyridinyl}-6-(trifluoromethyl)nicotinamide	C23 H20 F3 N3 O2	No match	Invalid mass	No match		0.00876	427.151	427.16	428.167	6.355	2	66.7	No matches found	Single match found	DDA for preferred ion	[M+H]+1	1.81015e+08
Gibberellin A7	C19 H22 O5	Not the top hit	Full match	Not the top hit		-0.00015	330.147	330.147	313.143	13.987	1	66.7	Single match found	Multiple matches found	DDA for preferred ion	[M+H-H2O]+1	1.603e+09
Sebuthylazine	C9 H16 Cl N5	No match	Invalid mass	No match		-0.00324	229.109	229.106	230.113	4.674	8	66.5	No matches found	Single match found	DDA for preferred ion	[M+H]+1	1.45554e+09
N-benzyl-N-isopropyl-2,3-dihydro-1-benzofuran-5-sulfonamide	C18 H21 N O3 S	No match	Full match	No results		0	331.124	331.124	332.131	16.745	1	66.2	No matches found	No matches found	DDA for preferred ion	[M+H]+1	4.09239e+07
1-(4-hydroxyphenyl)propane-1,2-diol	C9 H12 O3	No match	Invalid mass	No match		21.9845	168.079	190.063	191.07	11.296	2	66.2	No matches found	Multiple matches found	DDA for preferred ion	[M+H]+1	8.16989e+07
2-Aminooctanedioic acid	C8 H15 N O4	Full match	Full match	No results		-0.00068	189.1	189.099	188.092	4.761	1	66.1	No matches found	No matches found	DDA for preferred ion	[M-H]-1	2.19263e+08
Benzyl methacrylate	C11 H12 O2	No match	Invalid mass	No match		-18.0105	176.084	158.073	159.08	16.475	1	66	No matches found	Single match found	DDA for preferred ion	[M+H]+1	1.89714e+08
3-(3,4,5-trimethoxyphenyl)propanoic acid	C12 H16 O5	No match	Invalid mass	No match		-18.0104	240.1	222.089	205.086	10.366	3	65.9	No matches found	Multiple matches found	DDA for preferred ion	[M+H-H2O]+1	4.34902e+08
(3aR,4aS,5R,6S,8S,9aR)-5,6-dihydroxy-4a,8-dimethyl-3-methylidene-dodecahydroazuleno[6,5-b]furan-2-one	C15 H22 O4	Full match	Full match	Partial match		0.00027	266.152	266.152	267.159	17.18	11	65.8	No matches found	Multiple matches found	DDA for preferred ion	[M+H]+1	1.03977e+08
(4E)-1,7-Bis(4-hydroxyphenyl)-4-hepten-3-one	C19 H20 O3	Full match	Full match	Partial match		-0.0002	296.141	296.141	297.148	14.915	4	65.7	No matches found	Multiple matches found	DDA for preferred ion	[M+H]+1	7.52065e+09
(3S,9aS)-3-benzyl-octahydro-1H-pyrido[1,2-a]pyrazin-1-one	C15 H20 N2 O	No match	Invalid mass	No results		21.9808	244.158	266.138	267.146	6.628	2	65.6	No matches found	No matches found	DDA for preferred ion	[M+H]+1	1.49215e+08
(1R,3S,4S,5R,7R)-4-(3-hydroxybutyl)-5-methyl-10-methylidene-8-oxatricyclo[5.3.0.0Âl,âµ]decan-9-one	C15 H22 O3	Full match	Full match	Partial match		-0.00023	250.157	250.157	249.149	15.551	7	65.6	No matches found	Multiple matches found	DDA for preferred ion	[M-H]-1	1.42782e+08
N-[4-(Aminosulfonyl)benzyl]-2,2-dimethyl-6-chromanesulfonamide	C18 H22 N2 O5 S2	No match	Invalid mass	No match		0.00649	410.097	410.103	469.117	15.936	3	65.6	No matches found	Multiple matches found	DDA for preferred ion	[M-H+HAc]-1	5.29214e+08
1-Phenyl-2-butanone	C10 H12 O	Full match	Full match	No results		0.00016	148.089	148.089	149.096	10.969	5	65.5	No matches found	No matches found	DDA for preferred ion	[M+H]+1	4.54339e+08
D-(+)-Tryptophan	C11 H12 N2 O2	No match	Full match	Partial match		-0.00067	204.09	204.089	203.082	7.35	2	65.3	No matches found	Multiple matches found	DDA for preferred ion	[M-H]-1	2.14501e+07
Geniposidic acid	C16 H22 O10	No match	Invalid mass	No results		18.0107	374.121	392.132	373.114	8.042	3	65.3	No matches found	No matches found	DDA for other ion	[M-H-H2O]-1	4.68031e+07
(9cis)-Retinal	C20 H28 O	No match	Invalid mass	No match		18.0107	284.214	302.225	303.232	16.741	2	65.1	No matches found	Multiple matches found	DDA for other ion	[M+H]+1	6.866e+07
1,5-Naphthalenediamine	C10 H10 N2	No match	Invalid mass	No match		-41.0263	158.084	117.058	159.092	7.335	2	65.1	No matches found	Single match found	DDA for other ion	[M+ACN+H]+1	1.63048e+08
N-Benzylformamide	C8 H9 N O	No match	Invalid mass	No results		-17.0264	135.068	118.042	136.076	2.868	2	64.9	No matches found	No matches found	DDA for other ion	[M+NH4]+1	1.60554e+09
Cuminaldehyde	C10 H12 O	Full match	Full match	No results		0.00015	148.089	148.089	149.096	13.74	5	64.9	No matches found	No matches found	DDA for preferred ion	[M+H]+1	4.81111e+08
4-{3-[(4-hydroxy-3-methoxyphenyl)methyl]-2-methylbutyl}benzene-1,2-diol	C19 H24 O4	No match	Invalid mass	No match		17.0265	316.167	333.194	334.201	15.434	1	64.9	No matches found	Multiple matches found	DDA for preferred ion	[M+H]+1	2.5125e+08
(4E)-1,7-Bis(4-hydroxyphenyl)-4-hepten-3-one	C19 H20 O3	Not the top hit	Full match	Partial match		-0.00015	296.141	296.141	297.148	12.967	4	64.8	No matches found	Multiple matches found	DDA for preferred ion	[M+H]+1	1.21882e+10
4-{3-[(4-hydroxy-3-methoxyphenyl)methyl]-2-methylbutyl}benzene-1,2-diol	C19 H24 O4	No match	Invalid mass	No match		17.0266	316.167	333.194	334.201	15.209	1	64.8	No matches found	Multiple matches found	DDA for preferred ion	[M+H]+1	1.3449e+08
N1-Cyclopropylmethyl-2-{[(4-chloro-2,5-dimethylphenyl)sulfonyl]amino}benzamide	C19 H21 Cl N2 O3 S	No match	Invalid mass	No results		-0.00283	392.096	392.093	451.107	16.212	3	64.7	No matches found	No matches found	DDA for preferred ion	[M-H+HAc]-1	3.0019e+08
γ-Linolenic acid ethyl ester	C20 H34 O2	No match	Invalid mass	No results		6.01049	306.256	312.266	313.274	21.669	2	64.7	No matches found	No matches found	DDA for preferred ion	[M+H]+1	1.08086e+08
Palmitoleic acid	C16 H30 O2	Full match	Full match	Partial match		0.00031	254.225	254.225	255.232	19.4	1	64.7	No matches found	Multiple matches found	DDA for preferred ion	[M+H]+1	2.08264e+08
(4E)-1,7-bis(3,4-dihydroxyphenyl)hept-4-en-3-one	C19 H20 O5	Full match	Full match	Partial match		-0.00017	328.131	328.131	329.138	12.171	4	64.4	Multiple matches found	Multiple matches found	DDA for preferred ion	[M+H]+1	1.27067e+09
α,α-Trehalose	C12 H22 O11	No match	Invalid mass	No results		-60.0213	342.116	282.095	341.109	1.784	4	64.3	No matches found	No matches found	DDA for other ion	[M-H+HAc]-1	2.05233e+08
Oregonin	C24 H30 O10	No match	Invalid mass	No match		-0.00338	478.184	478.181	479.188	6.408	2	64.2	No matches found	Single match found	DDA for preferred ion	[M+H]+1	5.02321e+07
2-Methylglutaric acid	C6 H10 O4	No match	Invalid mass	No results		-0.00109	146.058	146.057	145.05	4.63	4	64.2	No matches found	No matches found	DDA for preferred ion	[M-H]-1	2.79194e+08
(1'S,2'S)-3',11'-dihydroxy-1',2',5'-trimethyl-8'-oxaspiro[oxirane-2,12'-tricyclo[7.2.1.0Â?,â·]dodecan]-5'-en-4'-one	C15 H20 O5	Full match	Full match	Partial match		-2e-05	280.131	280.131	279.124	15.381	2	64.2	No matches found	Multiple matches found	DDA for preferred ion	[M-H]-1	6.00939e+08
2-Aminooctanedioic acid	C8 H15 N O4	Full match	Full match	No results		0.00028	189.1	189.1	190.108	4.793	1	64.1	No matches found	No matches found	DDA for preferred ion	[M+H]+1	8.07351e+08
Senkyunolide H	C12 H16 O4	Full match	Full match	Partial match		0.00041	224.105	224.105	207.102	8.931	4	64	No matches found	Multiple matches found	DDA for preferred ion	[M+H-H2O]+1	3.2748e+08
Sedanolide	C12 H18 O2	No match	Invalid mass	No results		-18.0103	194.131	176.12	177.128	10.802	1	64	No matches found	No matches found	DDA for preferred ion	[M+H]+1	4.11554e+08
2-(3,5-Dimethyl-1H-pyrazol-1-yl)-4-(2-furyl)-6-(methylthio)pyrimidine-5-carbonitrile	C15 H13 N5 O S	No match	Invalid mass	No results		0.00425	311.084	311.088	312.096	1.488	3	63.9	No matches found	No matches found	DDA for preferred ion	[M+H]+1	7.06886e+07
3-hydroxyquinuclidine-3-carbonitrile hydrochloride	C8 H12 N2 O	Full match	Full match	No results		0.00025	152.095	152.095	153.102	9.06	3	63.8	No matches found	No matches found	DDA for preferred ion	[M+H]+1	2.03375e+08
Ranitidine	C13 H22 N4 O3 S	No match	Invalid mass	No match		-0.00462	314.141	314.137	295.119	12.442	2	63.6	No matches found	Multiple matches found	DDA for preferred ion	[M-H-H2O]-1	4.50013e+08
2,3-dihydroxypropyl 12-methyltridecanoate	C17 H34 O4	No match	Invalid mass	No match		-18.0102	302.246	284.235	285.243	19.022	1	63.4	No matches found	Single match found	DDA for preferred ion	[M+H]+1	2.12584e+08
Coumarin	C9 H6 O2	Full match	Full match	Partial match		0.0001	146.037	146.037	147.044	10.655	2	63.4	No matches found	Multiple matches found	DDA for preferred ion	[M+H]+1	2.54419e+08
Stearoyl Ethanolamide	C20 H41 N O2	No match	Invalid mass	No results		-18.0107	327.314	309.303	310.31	22.951	2	63.2	No matches found	No matches found	DDA for preferred ion	[M+H]+1	4.69797e+08
Stearoyl Ethanolamide	C20 H41 N O2	No match	Invalid mass	No results		-18.0108	327.314	309.303	310.31	23.194	2	63.2	No matches found	No matches found	DDA for preferred ion	[M+H]+1	1.86639e+08
α,α-Trehalose	C12 H22 O11	No match	Full match	No results		-0.00026	342.116	342.116	377.085	1.454	4	63	No matches found	No matches found	DDA for preferred ion	[M+Cl]-1	4.67038e+09
N-(cyclopropylmethyl)-2-{[(1,2-dimethyl-1H-imidazol-4-yl)sulfonyl]amino}benzamide	C16 H20 N4 O3 S	No match	Full match	No results		-0.00136	348.126	348.124	347.117	15.614	4	62.9	No matches found	No matches found	DDA for preferred ion	[M-H]-1	1.37128e+08
N1-[6-(2-fluorophenoxy)-3-pyridyl]-2-methylacrylamide	C15 H13 F N2 O2	No match	Invalid mass	No results		0.00512	272.096	272.101	273.109	5.454	10	62.8	No matches found	No matches found	DDA for preferred ion	[M+H]+1	2.57215e+08
N-[4-(Aminosulfonyl)benzyl]-2,2-dimethyl-6-chromanesulfonamide	C18 H22 N2 O5 S2	No match	Invalid mass	No match		0.00627	410.097	410.103	409.096	12.872	2	62.7	No matches found	Multiple matches found	DDA for preferred ion	[M-H]-1	4.68736e+08
L-Glutamic acid	C5 H9 N O4	Full match	Full match	Partial match		-0.00014	147.053	147.053	333.069	1.301	4	62.7	No matches found	Single match found	DDA for preferred ion	[2M+K]+1	1.18229e+08
2-Hydroxycinnamic acid	C9 H8 O3	No match	Invalid mass	No match		-18.0107	164.047	146.037	147.044	11.526	2	62.7	No matches found	Multiple matches found	DDA for preferred ion	[M+H]+1	1.58053e+09
CMPF	C12 H16 O5	Full match	Full match	Partial match		-0.00033	240.1	240.099	239.092	9.884	1	62.7	No matches found	Multiple matches found	DDA for preferred ion	[M-H]-1	5.48344e+08
3-(2,6-Dioxocyclohexyl)propanenitrile	C9 H11 N O2	Full match	Full match	No results		0.00024	165.079	165.079	166.087	10.06	2	62.6	No matches found	No matches found	DDA for preferred ion	[M+H]+1	8.33055e+08
N-(2-Furylmethyl)-3-[(2S,5aS,8aR)-1-methyl-5-oxodecahydropyrrolo[3,2-E][1,4]diazepin-2-yl]propanamide	C16 H24 N4 O3	No match	Invalid mass	No match		35.9774	320.185	356.162	355.155	16.566	1	62.6	Multiple matches found	Multiple matches found	DDA for preferred ion	[M-H]-1	3.79571e+08
4-Pyridoxic acid	C8 H9 N O4	Full match	Full match	Partial match		-0.00072	183.053	183.052	182.045	5.375	2	62.6	No matches found	Multiple matches found	DDA for preferred ion	[M-H]-1	1.70535e+08
N-(2-Furylmethyl)-3-[(2S,5aS,8aR)-1-methyl-5-oxodecahydropyrrolo[3,2-E][1,4]diazepin-2-yl]propanamide	C16 H24 N4 O3	No match	Invalid mass	No match		35.9775	320.185	356.162	355.155	16.369	1	62.5	Multiple matches found	Multiple matches found	DDA for preferred ion	[M-H]-1	3.39081e+08
(2E)-4-Hydroxy-3,7-dimethyl-2,6-octadien-1-yl beta-D-glucopyranoside	C16 H28 O7	No match	Invalid mass	No results		46.0054	332.183	378.189	377.182	11.65	3	62.4	No matches found	No matches found	DDA for preferred ion	[M-H]-1	4.596e+08
Disperse orange 3	C12 H10 N4 O2	No match	Invalid mass	No match		-0.00141	242.08	242.079	241.072	6.038	2	62.2	No matches found	Multiple matches found	DDA for preferred ion	[M-H]-1	1.72687e+08
4-[(3S)-7-hydroxy-8-(3-methylbut-2-en-1-yl)-3,4-dihydro-2H-1-benzopyran-3-yl]benzene-1,3-diol	C20 H22 O4	Full match	Full match	Partial match		-0.00012	326.152	326.152	327.159	13.286	2	62.1	Multiple matches found	Multiple matches found	DDA for preferred ion	[M+H]+1	2.17889e+09
Phenylbutazone	C19 H20 N2 O2	No match	Invalid mass	No results		-0.00525	308.152	308.147	307.14	11.858	3	62.1	No matches found	No matches found	DDA for preferred ion	[M-H]-1	2.59591e+08
5-Hydroxyindole-3-acetic acid	C10 H9 N O3	Full match	Full match	Partial match		0.0004	191.058	191.059	192.066	6.847	1	62.1	No matches found	Single match found	DDA for preferred ion	[M+H]+1	9.22957e+07
Ranitidine	C13 H22 N4 O3 S	No match	Invalid mass	No match		-0.00459	314.141	314.137	313.129	13.323	2	62	No matches found	Multiple matches found	DDA for preferred ion	[M-H]-1	9.9761e+08
5,6-dimethyl-3-[5-(trifluoromethyl)pyridin-2-yl]-1,2,4-triazine	C11 H9 F3 N4	Not the top hit	Full match	No match		0.00103	254.078	254.079	253.072	10.434	1	62	No matches found	Multiple matches found	DDA for preferred ion	[M-H]-1	3.69176e+08
(3R,4R,6R)-6-{[4-(1-Hydroxycyclopentyl)-1H-1,2,3-triazol-1-yl]methyl}-N-(2-methoxybenzyl)quinuclidine-3-carboxamide	C24 H33 N5 O3	No match	Invalid mass	No match		35.9737	439.258	475.232	476.24	14.404	1	62	No matches found	Single match found	DDA for preferred ion	[M+H]+1	7.6754e+07
{(3S)-3-[5-(2-Fluorophenyl)-1,3,4-oxadiazol-2-yl]-1-pyrrolidinyl}(phenyl)methanone	C19 H16 F N3 O2	No match	Invalid mass	No match		0.00478	337.123	337.127	338.135	7.829	4	61.9	No matches found	Single match found	DDA for preferred ion	[M+H]+1	4.92569e+08
4-ethoxy-N-[(4-methoxyphenyl)methylene]aniline	C16 H17 N O2	No match	Invalid mass	No results		-0.00385	255.126	255.122	256.129	5.303	2	61.9	No matches found	No matches found	DDA for preferred ion	[M+H]+1	1.7387e+08
diethyl 4-[(5-phenyl-4H-1,2,4-triazol-3-yl)thio]pyridine-2,6-dicarboxylate	C19 H18 N4 O4 S	No match	Full match	No match		-0.00141	398.105	398.103	397.096	16.051	2	61.9	No matches found	Single match found	DDA for preferred ion	[M-H]-1	1.0186e+08
(4E)-1,7-bis(3,4-dihydroxyphenyl)hept-4-en-3-one	C19 H20 O5	Not the top hit	Full match	Partial match		-0.0002	328.131	328.131	329.138	12.656	1	61.8	Multiple matches found	Multiple matches found	DDA for preferred ion	[M+H]+1	3.02892e+08
Gibberellin A7	C19 H22 O5	Not the top hit	Full match	Not the top hit		8e-05	330.147	330.147	329.14	13.185	1	61.7	Single match found	Multiple matches found	DDA for preferred ion	[M-H]-1	2.08251e+09
4-{[(3S)-3-{5-[4-(Dimethylamino)phenyl]-1,3,4-oxadiazol-2-yl}-1-pyrrolidinyl]methyl}benzoic acid	C22 H24 N4 O3	Full match	Full match	No match		-0.00167	392.185	392.183	391.176	13.218	2	61.6	No matches found	Multiple matches found	DDA for preferred ion	[M-H]-1	1.39114e+09
trans-Cinnamaldehyde	C9 H8 O	No match	Invalid mass	No match		18.0107	132.058	150.068	133.065	13.898	1	61.6	No matches found	Single match found	DDA for other ion	[M+H-H2O]+1	1.10734e+09
(4E)-1,7-bis(3,4-dihydroxyphenyl)hept-4-en-3-one	C19 H20 O5	Not the top hit	Full match	Partial match		-0.0002	328.131	328.131	329.138	12.471	1	61.5	Multiple matches found	Multiple matches found	DDA for preferred ion	[M+H]+1	3.75393e+08
2,4-Dimethylbenzaldehyde	C9 H10 O	Full match	Full match	Partial match		0.00026	134.073	134.073	135.081	16.89	1	61.2	No matches found	Multiple matches found	DDA for preferred ion	[M+H]+1	3.11009e+08
trans-Cinnamaldehyde	C9 H8 O	Full match	Full match	No results		0.00015	132.058	132.058	133.065	13.711	1	61.2	No matches found	No matches found	DDA for preferred ion	[M+H]+1	7.69756e+08
Tofisopam	C22 H26 N2 O4	No match	Invalid mass	No results		-210.069	382.189	172.12	383.204	4.88	8	61.1	No matches found	No matches found	DDA for other ion	[2M+K]+1	1.00908e+08
trans-Cinnamaldehyde	C9 H8 O	Full match	Full match	No results		0.00012	132.058	132.058	133.065	11.859	1	61	No matches found	No matches found	DDA for preferred ion	[M+H]+1	5.17803e+08
4-{[(3S)-3-{5-[4-(Dimethylamino)phenyl]-1,3,4-oxadiazol-2-yl}-1-pyrrolidinyl]methyl}benzoic acid	C22 H24 N4 O3	Not the top hit	Full match	No match		-0.00162	392.185	392.183	391.176	13.042	2	60.9	No matches found	Multiple matches found	DDA for preferred ion	[M-H]-1	9.10444e+08
5,6,7,8-Tetrahydro-2-naphthol	C10 H12 O	Full match	Full match	No results		0.00012	148.089	148.089	149.096	12.04	4	60.9	No matches found	No matches found	DDA for preferred ion	[M+H]+1	3.29662e+08
2,3-dihydroxypropyl 12-methyltridecanoate	C17 H34 O4	Full match	Full match	Partial match		0.00011	302.246	302.246	285.243	20.63	2	60.8	No matches found	Single match found	DDA for other ion	[M+H-H2O]+1	2.69298e+08
Eriodictyol	C15 H12 O6	No match	Invalid mass	No results		0.00355	288.063	288.067	287.06	21.903	3	60.7	No matches found	No matches found	DDA for preferred ion	[M-H]-1	7.88879e+07
Cuminaldehyde	C10 H12 O	Full match	Full match	No results		6e-05	148.089	148.089	149.096	12.79	5	60.6	No matches found	No matches found	DDA for preferred ion	[M+H]+1	2.79622e+08
Biocytin	C16 H28 N4 O4 S	No match	Invalid mass	No match		-0.00491	372.183	372.178	417.177	11.072	2	60.6	No matches found	Multiple matches found	DDA for preferred ion	[M+FA-H]-1	2.65475e+08
D-α-Hydroxyglutaric acid	C5 H8 O5	No match	Invalid mass	No results		-0.00109	148.037	148.036	147.029	3.22	2	60.6	No matches found	No matches found	DDA for preferred ion	[M-H]-1	5.92641e+08
5-amino-1-(4-chlorobenzyl)-1H-1,2,3-triazole-4-carboxamide	C10 H10 Cl N5 O	No match	Invalid mass	No match		1.00577	251.057	252.063	251.056	13.185	1	60.3	No matches found	Multiple matches found	DDA for preferred ion	[M-H]-1	8.67891e+07
Terephthalic acid	C8 H6 O4	No match	Invalid mass	No results		-0.00102	166.027	166.026	165.018	8.735	2	60.2	No matches found	No matches found	DDA for preferred ion	[M-H]-1	5.52218e+07
(3aR,4S,6R,11aR)-6,9-Dihydroxy-6,10-dimethyl-3-methylene-2,7-dioxo-2,3,3a,4,5,6,7,8,9,11a-decahydrocyclodeca[b]furan-4-yl methacrylate	C19 H24 O7	No match	Full match	Partial match		0.0007	364.152	364.153	406.186	14.191	1	60.2	No matches found	Multiple matches found	DDA for other ion	[M+ACN+H]+1	2.49398e+08
Zearalenone	C18 H22 O5	No match	Invalid mass	No results		-0.00398	318.147	318.143	319.15	1.555	3	60.2	No matches found	No matches found	DDA for preferred ion	[M+H]+1	8.50876e+07
9,16-dihydroxy-6-(hydroxymethyl)-2,6,11-trimethyl-14-oxo-15-oxatetracyclo[8.7.0.0Â?,â·.0ÂaÂ?,Âaâ¶]heptadec-12-en-8-yl acetate	C22 H32 O7	No match	Invalid mass	No match		21.9861	408.215	430.201	431.208	22.13	2	60	No matches found	Multiple matches found	DDA for preferred ion	[M+H]+1	2.33935e+07
L-Aspartic acid	C4 H7 N O4	No match	Invalid mass	No results		-0.00112	133.038	133.036	132.029	1.268	1	59.9	No matches found	No matches found	DDA for preferred ion	[M-H]-1	6.90623e+07
(2E)-1-{2,4-dihydroxy-3-[(2-hydroxyphenyl)methyl]-6-methoxyphenyl}-3-phenylprop-2-en-1-one	C23 H20 O5	No match	Invalid mass	No results		-0.00374	376.131	376.127	377.135	9.91	2	59.8	No matches found	No matches found	DDA for preferred ion	[M+H]+1	2.77732e+07
N-Arachidonoyl taurine	C22 H37 N O4 S	No match	Invalid mass	No results		-0.00573	411.244	411.239	412.246	19.926	1	59.5	No matches found	No matches found	DDA for preferred ion	[M+H]+1	3.05044e+07
Etomidate	C14 H16 N2 O2	No match	Invalid mass	No results		-17.0304	244.121	227.091	228.098	2.402	1	59.3	No matches found	No matches found	DDA for other ion	[M+H]+1	1.32257e+08
L-Homocystine	C8 H16 N2 O4 S2	No match	Invalid mass	No match		0.00323	268.055	268.058	267.051	9.835	1	59.3	No matches found	Multiple matches found	DDA for preferred ion	[M-H]-1	1.0502e+08
2-(2-pyridyl)-2-{2-[4-(trifluoromethoxy)phenyl]hydrazono}acetonitrile	C14 H9 F3 N4 O	No match	Invalid mass	No results		0.00447	306.073	306.077	305.07	12.872	2	59.2	No matches found	No matches found	DDA for preferred ion	[M-H]-1	7.11634e+08
Salvinorin B	C21 H26 O7	Not the top hit	Full match	Partial match		-0.00029	390.168	390.168	389.16	14	1	58.9	No matches found	Multiple matches found	DDA for preferred ion	[M-H]-1	1.29154e+10
N-{[(2R,4S,5S)-5-(3,4-Dihydro-2(1H)-isoquinolinylmethyl)-1-azabicyclo[2.2.2]oct-2-yl]methyl}-1,3-benzodioxole-5-carboxamide	C26 H31 N3 O3	No match	Invalid mass	No match		0.0096	433.237	433.246	432.239	19.547	1	58.8	No matches found	Multiple matches found	DDA for preferred ion	[M-H]-1	1.02852e+08
N-Arachidonoyl taurine	C22 H37 N O4 S	No match	Invalid mass	No results		-0.00566	411.244	411.239	412.246	19.668	1	58.7	No matches found	No matches found	DDA for preferred ion	[M+H]+1	3.00058e+07
4-[(3S)-7-hydroxy-8-(3-methylbut-2-en-1-yl)-3,4-dihydro-2H-1-benzopyran-3-yl]benzene-1,3-diol	C20 H22 O4	Full match	Full match	Partial match		-0.00018	326.152	326.152	327.159	13.134	2	58.7	Multiple matches found	Multiple matches found	DDA for preferred ion	[M+H]+1	3.42347e+09
6-Benzyl-2-(tert-butyl)-6,7-dihydro-4H-pyrazolo[1,5-a]pyrrolo[3,4-d]pyrimidine-5,8-dione	C19 H20 N4 O2	Not the top hit	Full match	No match		-0.00119	336.159	336.157	337.164	13.168	2	58.7	No matches found	Multiple matches found	DDA for preferred ion	[M+H]+1	5.46176e+08
Salvinorin B	C21 H26 O7	Not the top hit	Full match	Partial match		-0.0002	390.168	390.168	389.16	14.184	1	58.6	No matches found	Multiple matches found	DDA for preferred ion	[M-H]-1	9.62027e+09
TPH	C15 H23 N5 O5	No match	Invalid mass	No results		21.9831	353.17	375.153	376.16	9.641	1	58.6	No matches found	No matches found	DDA for preferred ion	[M+H]+1	3.49994e+07
N-benzyl-N-isopropyl-N'-[4-(trifluoromethoxy)phenyl]urea	C18 H19 F3 N2 O2	No match	Invalid mass	No results		-0.00301	352.14	352.137	351.13	9.92	1	58.5	No matches found	No matches found	DDA for preferred ion	[M-H]-1	8.10158e+07
5-[({(2R,4S,5R)-5-[1-Methyl-3-(2-thienyl)-1H-pyrazol-5-yl]-1-azabicyclo[2.2.2]oct-2-yl}methyl)amino]-5-oxopentanoic acid	C21 H28 N4 O3 S	No match	Invalid mass	No match		-0.00487	416.188	416.183	434.217	15.753	1	58.4	No matches found	Multiple matches found	DDA for preferred ion	[M+NH4]+1	7.13295e+09
5,6-dimethyl-3-[5-(trifluoromethyl)pyridin-2-yl]-1,2,4-triazine	C11 H9 F3 N4	Not the top hit	Full match	No match		0.00096	254.078	254.079	253.072	9.63	1	58.4	No matches found	Multiple matches found	DDA for preferred ion	[M-H]-1	6.65145e+07
2-(2-Oxo-8,9-dihydro-2H-furo[2,3-h]chromen-8-yl)-2-propanyl beta-D-glucopyranoside	C20 H24 O9	No match	Invalid mass	No match		46.0055	408.142	454.147	453.14	11.151	1	58.3	No matches found	Multiple matches found	DDA for preferred ion	[M-H]-1	6.51407e+08
Dicyclanil	C8 H10 N6	No match	Invalid mass	No match		18.0134	190.097	208.11	191.107	11.076	2	58.3	No matches found	Multiple matches found	DDA for other ion	[M+H-H2O]+1	7.00617e+08
N-(2-Morpholinoethyl)-4-(1H-pyrazol-1-yl)benzamide	C16 H20 N4 O2	Not the top hit	Full match	No match		-0.00148	300.159	300.157	299.15	11.42	2	58.3	No matches found	Multiple matches found	DDA for preferred ion	[M-H]-1	5.92477e+08
N1-bicyclo[2.2.2]oct-2-ylbenzamide	C15 H19 N O	Full match	Full match	Partial match		0.00022	229.147	229.147	230.154	17.76	2	58.1	No matches found	Multiple matches found	DDA for preferred ion	[M+H]+1	4.3827e+08
5-Fluoro-3,5-ADB-PFUPPYCA	C21 H28 F2 N4 O2	No match	Invalid mass	No match		0.00238	406.218	406.22	405.213	14.348	3	58	No matches found	Multiple matches found	DDA for preferred ion	[M-H]-1	1.90648e+08
Estrone	C18 H22 O2	No match	Invalid mass	No match		21.9844	270.162	292.146	293.154	18.936	2	58	No matches found	Single match found	DDA for preferred ion	[M+H]+1	1.12017e+07
6-Thiouric acid	C5 H4 N4 O2 S	No match	Invalid mass	No results		-0.00218	184.006	184.003	182.996	1.874	1	58	No matches found	No matches found	DDA for preferred ion	[M-H]-1	1.75216e+08
5,8-dihydroxy-10-methyl-5,8,9,10-tetrahydro-2H-oxecin-2-one	C10 H14 O4	No match	Invalid mass	No match		-18.0105	198.089	180.079	181.086	12.658	1	57.9	No matches found	Multiple matches found	DDA for preferred ion	[M+H]+1	1.52941e+08
6-Methyl[1,2,4]triazolo[4,3-b]pyridazin-8-ol	C6 H6 N4 O	No match	Invalid mass	No results		-0.00257	150.054	150.052	149.044	1.51	1	57.8	No matches found	No matches found	DDA for preferred ion	[M-H]-1	2.31924e+08
Prostaglandin G2	C20 H32 O6	No match	Invalid mass	No results		-16.979	368.22	351.241	352.248	20.341	13	57.7	No matches found	No matches found	DDA for preferred ion	[M+H]+1	1.13376e+07
MCOPPB	C26 H40 N4	No match	Invalid mass	No match		-21.9856	408.325	386.34	409.329	24.692	1	57.6	No matches found	Single match found	DDA for other ion	[M+Na]+1	5.62854e+07
Atropine	C17 H23 N O3	Full match	Full match	Partial match		0.0003	289.168	289.168	290.175	17.421	3	57.5	No matches found	Multiple matches found	DDA for preferred ion	[M+H]+1	1.86343e+08
(-)-Corey lactone	C8 H12 O4	Full match	Full match	Partial match		-0.00067	172.074	172.073	171.065	8.353	1	57.5	No matches found	Multiple matches found	DDA for preferred ion	[M-H]-1	6.74632e+07
4-Phenyl-3-buten-2-one	C10 H10 O	Full match	Full match	Partial match		0.00016	146.073	146.073	147.081	15.618	1	57.5	No matches found	Multiple matches found	DDA for preferred ion	[M+H]+1	2.28411e+08
D-Saccharic acid	C6 H10 O8	No match	Invalid mass	No match		-46.0063	210.038	164.031	209.03	1.802	1	57.5	No matches found	Single match found	DDA for other ion	[M+FA-H]-1	2.02262e+08
20-Hydroxy-(5Z,8Z,11Z,14Z)-eicosatetraenoic acid	C20 H32 O3	Full match	Full match	Partial match		-6e-05	320.235	320.235	319.228	19.023	9	57.4	No matches found	Multiple matches found	DDA for preferred ion	[M-H]-1	4.06521e+07
4-morpholinobenzoic acid	C11 H13 N O3	Full match	Full match	Partial match		0.00044	207.09	207.09	208.097	6.685	4	57.4	No matches found	Multiple matches found	DDA for preferred ion	[M+H]+1	1.53856e+08
Alprazolam	C17 H13 Cl N4	No match	Invalid mass	No match		-0.00318	308.083	308.08	309.087	15.29	4	57.3	No matches found	Single match found	DDA for preferred ion	[M+H]+1	2.81378e+08
MCOPPB	C26 H40 N4	No match	Invalid mass	No match		-21.9859	408.325	386.339	409.329	24.366	1	57.2	No matches found	Single match found	DDA for other ion	[M+Na]+1	1.40499e+08
4-(4-Chlorophenyl)-N-(2-pyridinylmethyl)cyclohexanecarboxamide	C19 H21 Cl N2 O	No match	Invalid mass	No match		-0.00325	328.134	328.131	327.124	13.968	7	57.1	Multiple matches found	Multiple matches found	DDA for preferred ion	[M-H]-1	6.98044e+08
2-[2-nitro-4-(trifluoromethyl)phenoxy]ethyl 5-methyl-3-phenylisoxazole-4-carboxylate	C20 H15 F3 N2 O6	No match	Invalid mass	No results		-188.008	436.088	248.08	266.114	7.211	3	57	No matches found	No matches found	DDA for other ion	[M+NH4]+1	2.42231e+08
Muscone	C16 H30 O	Full match	Full match	Partial match		-0.00031	238.23	238.229	239.237	21.896	1	57	No matches found	Multiple matches found	DDA for preferred ion	[M+H]+1	1.63559e+08
1-(3-Cyanophenyl)-3-{[(2R,4S,5R)-5-(3-cyclopentyl-1-methyl-1H-pyrazol-5-yl)-1-azabicyclo[2.2.2]oct-2-yl]methyl}urea	C25 H32 N6 O	Full match	Full match	No match		-0.00151	432.264	432.262	431.255	18.621	1	56.9	No matches found	Single match found	DDA for preferred ion	[M-H]-1	1.94559e+08
N1-bicyclo[2.2.2]oct-2-ylbenzamide	C15 H19 N O	Full match	Full match	Partial match		0.00019	229.147	229.147	213.128	17.534	2	56.9	No matches found	Multiple matches found	DDA for preferred ion	[M+H-NH3]+1	6.36066e+08
2-Methoxyamphetamine	C10 H15 N O	Full match	Full match	Partial match		0.00037	165.115	165.116	166.123	6.54	8	56.8	No matches found	Multiple matches found	DDA for preferred ion	[M+H]+1	8.00518e+07
1,2,3,4-Tetrahydro-7-hydroxy-1-(4-hydroxy-3-methoxyphenyl)-6-methoxy-2,3-naphthalenedimethanol	C20 H24 O6	No match	Full match	Partial match		0.00013	360.157	360.157	359.15	14.391	2	56.7	Multiple matches found	Multiple matches found	DDA for preferred ion	[M-H]-1	2.87941e+08
1-(3-Cyanophenyl)-3-{[(2R,4S,5R)-5-(3-cyclopentyl-1-methyl-1H-pyrazol-5-yl)-1-azabicyclo[2.2.2]oct-2-yl]methyl}urea	C25 H32 N6 O	Not the top hit	Full match	No match		-0.00148	432.264	432.262	431.255	18.365	1	56.5	No matches found	Single match found	DDA for preferred ion	[M-H]-1	1.71229e+08
Muscone	C16 H30 O	Full match	Full match	Partial match		-0.00017	238.23	238.23	239.237	22.132	1	56.5	No matches found	Multiple matches found	DDA for preferred ion	[M+H]+1	9.30408e+07
Alprazolam	C17 H13 Cl N4	No match	Invalid mass	No match		-0.00324	308.083	308.08	309.087	15.066	4	56.4	No matches found	Single match found	DDA for preferred ion	[M+H]+1	2.62597e+08
5-amino-1-(4-chlorobenzyl)-1H-1,2,3-triazole-4-carboxamide	C10 H10 Cl N5 O	Invalid mass	Invalid mass	No match		1.00595	251.057	252.063	251.056	13.375	1	56.3	No matches found	Multiple matches found	DDA for preferred ion	[M-H]-1	1.40689e+08
2-Phenylacetohydrazide	C8 H10 N2 O	No results	Invalid mass	No match		-41.0261	150.079	109.053	110.061	9.8	1	56.3	No matches found	Single match found	DDA for other ion	[M+H]+1	7.52408e+07
2-Methoxyamphetamine	C10 H15 N O	No match	Invalid mass	No results		-32.0258	165.115	133.09	166.123	6.363	8	56.2	No matches found	No matches found	DDA for other ion	[M+H+MeOH]+1	5.67206e+07
Dimethyl sebacate	C12 H22 O4	Full match	Full match	Partial match		0.00023	230.152	230.152	231.159	19.481	5	55.8	No matches found	Multiple matches found	DDA for preferred ion	[M+H]+1	3.74822e+07
5-[({(2R,4S,5R)-5-[1-Methyl-3-(2-thienyl)-1H-pyrazol-5-yl]-1-azabicyclo[2.2.2]oct-2-yl}methyl)amino]-5-oxopentanoic acid	C21 H28 N4 O3 S	No match	Invalid mass	No match		-0.00498	416.188	416.183	415.176	15.945	1	55.7	No matches found	Multiple matches found	DDA for preferred ion	[M-H]-1	7.89335e+09
4-oxo-4-(4-toluidino)but-2-enoic acid	C11 H11 N O3	Full match	Full match	Partial match		0.00059	205.074	205.074	206.082	5.908	5	55.7	No matches found	Multiple matches found	DDA for preferred ion	[M+H]+1	2.25875e+08
AH 7959	C19 H26 Cl2 N2 O	Unused	Invalid mass	No match		0.00463	368.142	368.147	367.14	12.976	2	55.7	No matches found	Multiple matches found	DDA for preferred ion	[M-H]-1	4.86765e+08
KPK	C17 H33 N5 O4	No match	Invalid mass	No match		-0.00711	371.253	371.246	372.253	19.665	1	55.3	No matches found	Single match found	DDA for preferred ion	[M+H]+1	7.94522e+07
2',3'-Dideoxyinosine	C10 H12 N4 O3	No match	Invalid mass	No match		-0.00148	236.091	236.089	235.082	6.175	1	55.3	No matches found	Single match found	DDA for preferred ion	[M-H]-1	6.27429e+07
Pirimiphos methyl	C11 H20 N3 O3 P S	No match	Invalid mass	No results		0.00518	305.096	305.101	306.109	9.518	4	55.1	No matches found	No matches found	DDA for preferred ion	[M+H]+1	3.21073e+08
7-{[(2E)-5-hydroxy-3,7-dimethylocta-2,6-dien-1-yl]oxy}-2H-chromen-2-one	C19 H22 O4	No match	Invalid mass	No match		17.0263	314.152	331.178	315.159	13.1	1	55.1	No matches found	Multiple matches found	DDA for other ion	[M+H-NH3]+1	3.59146e+09
4-[(3Z)-4-(4-hydroxy-3-methoxyphenyl)-2,3-dimethylbut-3-en-1-yl]-2-methoxyphenol	C20 H24 O4	Full match	Full match	Partial match		1e-05	328.167	328.167	329.175	15.191	5	55	No matches found	Multiple matches found	DDA for preferred ion	[M+H]+1	1.42473e+08
Methylhippuric acid	C10 H11 N O3	Full match	Full match	Partial match		0.0004	193.074	193.074	194.082	9.754	6	55	No matches found	Multiple matches found	DDA for preferred ion	[M+H]+1	2.68236e+08
Carvone	C10 H14 O	Full match	Full match	Partial match		0.0003	150.104	150.105	151.112	8.486	2	54.9	No matches found	Multiple matches found	DDA for preferred ion	[M+H]+1	4.60925e+08
Nα-{[(2R)-1-(4-Piperidinylcarbonyl)-2-piperazinyl]carbonyl}-D-tryptophanamide	C22 H30 N6 O3	No match	Invalid mass	No results		35.9724	426.238	462.21	461.203	16.7	3	54.8	No matches found	No matches found	DDA for preferred ion	[M-H]-1	9.72935e+08
N-[1,1'-Biphenyl]-4-ylacetamide	C14 H13 N O	No match	Invalid mass	No results		-0.00408	211.1	211.096	212.103	2.524	1	54.8	No matches found	No matches found	DDA for preferred ion	[M+H]+1	6.6639e+08
N-Desmethylclomipramine	C18 H21 Cl N2	No match	Invalid mass	No match		0.004	300.139	300.143	301.151	1.462	2	54.7	No matches found	Single match found	DDA for preferred ion	[M+H]+1	6.58783e+07
4-{[(3S)-3-{5-[4-(Dimethylamino)phenyl]-1,3,4-oxadiazol-2-yl}-1-pyrrolidinyl]methyl}benzoic acid	C22 H24 N4 O3	Not the top hit	Full match	No match		-0.00133	392.185	392.184	391.176	12.567	2	54.7	No matches found	Multiple matches found	DDA for preferred ion	[M-H]-1	2.44159e+08
Pirimiphos methyl	C11 H20 N3 O3 P S	No match	Invalid mass	No results		0.00516	305.096	305.101	306.109	8.82	4	54.7	No matches found	No matches found	DDA for preferred ion	[M+H]+1	6.632e+07
SSR504734	C20 H20 Cl F3 N2 O	No match	Invalid mass	No match		0.00238	396.122	396.124	395.117	16.908	1	54.4	No matches found	Multiple matches found	DDA for preferred ion	[M-H]-1	1.64459e+08
Zearalenone	C18 H22 O5	No match	Invalid mass	No match		-18.0106	318.147	300.136	301.143	11.213	6	54.3	Multiple matches found	Multiple matches found	DDA for preferred ion	[M+H]+1	4.49394e+08
(4S,5S,8S,10R)-4,5,8-trihydroxy-10-methyl-3,4,5,8,9,10-hexahydro-2H-oxecin-2-one	C10 H16 O5	Full match	Full match	Not the top hit		7e-05	216.1	216.1	217.107	11.007	3	54.3	No matches found	Multiple matches found	DDA for preferred ion	[M+H]+1	3.01163e+09
1-(4-Acetyl-1-piperazinyl)-2-[(3R,4S)-3-({5-[4-(2-methyl-2-propanyl)phenyl]-1,2-oxazol-3-yl}methyl)-4-piperidinyl]ethanone	C27 H38 N4 O3	No match	Invalid mass	No match		-0.00333	466.294	466.291	467.298	21.631	1	54.3	No matches found	Multiple matches found	DDA for preferred ion	[M+H]+1	2.97424e+08
1-Benzyl-3-[2-(2-furyl)vinyl]-4,5-dihydro-1H-pyrazole	C16 H16 N2 O	No match	Invalid mass	No results		-0.00385	252.126	252.122	253.13	6.021	1	54.3	No matches found	No matches found	DDA for preferred ion	[M+H]+1	1.17673e+09
trans-3,4-Difluorocinnamic acid	C9 H6 F2 O2	No match	Invalid mass	No match		0.00279	184.034	184.036	183.029	6.899	1	54.3	No matches found	Multiple matches found	DDA for preferred ion	[M-H]-1	1.32148e+08
2,6-Di-tert-butyl-1,4-benzoquinone	C14 H20 O2	Full match	Full match	Partial match		0.00017	220.146	220.147	221.154	14.994	1	54.2	No matches found	Multiple matches found	DDA for preferred ion	[M+H]+1	2.23845e+08
(4S,5R,8R,12R)-12-hydroxy-12-(hydroxymethyl)-3,4-dimethyl-11-oxo-10-oxatricyclo[6.4.0.0Âa,âµ]dodeca-2,6-diene-7-carboxylic acid	C15 H18 O6	No match	Invalid mass	No match		-18.0105	294.11	276.1	277.107	15.262	1	54.1	No matches found	Multiple matches found	DDA for preferred ion	[M+H]+1	2.78047e+08
3-Ethyl-4-hydroxy-1-phenyl-1,2-dihydroquinolin-2-one	C17 H15 N O2	No match	Invalid mass	No results		-0.00387	265.11	265.106	266.114	7.672	3	54.1	No matches found	No matches found	DDA for preferred ion	[M+H]+1	5.04499e+08
4-(2,3-dihydro-1,4-benzodioxin-6-yl)butanoic acid	C12 H14 O4	Full match	Full match	Partial match		0.00025	222.089	222.089	205.086	9.807	2	54.1	No matches found	Multiple matches found	DDA for preferred ion	[M+H-H2O]+1	6.2464e+08
2-piperidinobenzoic acid	C12 H15 N O2	Full match	Full match	Partial match		0.00029	205.11	205.111	206.118	10.556	1	54.1	No matches found	Single match found	DDA for preferred ion	[M+H]+1	2.05457e+08
D-(+)-Maltose	C12 H22 O11	No match	Invalid mass	No results		46.0054	342.116	388.122	387.114	1.789	2	54.1	No matches found	No matches found	DDA for preferred ion	[M-H]-1	4.14631e+08
N-Tigloylglycine	C7 H11 N O3	No results	Invalid mass	No results		-0.00096	157.074	157.073	156.066	4.888	2	54.1	No matches found	No matches found	DDA for preferred ion	[M-H]-1	1.64926e+08
Methylhippuric acid	C10 H11 N O3	No match	Invalid mass	No match		17.0268	193.074	210.101	194.081	10.058	7	54	No matches found	Single match found	DDA for other ion	[M+H-NH3]+1	1.59321e+09
1-Methylxanthine	C6 H6 N4 O2	No match	Invalid mass	No results		-0.00233	166.049	166.047	165.039	1.775	4	54	No matches found	No matches found	DDA for preferred ion	[M-H]-1	3.91476e+08
(2R,3R,4S,5S,6R)-2-[2-(4-methoxyphenyl)ethoxy]-6-({[(2S,3R,4S,5S)-3,4,5-trihydroxyoxan-2-yl]oxy}methyl)oxane-3,4,5-triol	C20 H30 O11	No match	Invalid mass	No results		17.0271	446.179	463.206	464.213	10.456	1	54	No matches found	No matches found	DDA for preferred ion	[M+H]+1	2.10274e+08
3,4-Dihydroxybenzaldehyde	C7 H6 O3	Full match	Full match	Partial match		-4e-05	138.032	138.032	139.039	16.492	3	54	No matches found	Multiple matches found	DDA for preferred ion	[M+H]+1	4.55011e+09
N,N'-di[4-(2,6-dimethylmorpholino)phenyl]thiourea	C25 H34 N4 O2 S	No match	Invalid mass	No match		0.0047	454.24	454.245	455.252	18.372	1	53.9	No matches found	Single match found	DDA for preferred ion	[M+H]+1	5.87348e+07
N,N'-di[4-(2,6-dimethylmorpholino)phenyl]thiourea	C25 H34 N4 O2 S	No match	Invalid mass	No match		0.00428	454.24	454.245	455.252	18.612	1	53.8	No matches found	Single match found	DDA for preferred ion	[M+H]+1	6.49978e+07
(2E)-3-Phenyl-2-propen-1-yl 6-O-beta-D-arabinofuranosyl-beta-D-glucopyranoside	C20 H28 O10	No match	Full match	No results		-6e-05	428.168	428.168	473.166	12.042	2	53.8	No matches found	No matches found	DDA for other ion	[M+FA-H]-1	2.72959e+08
3,4-Dihydroxybenzaldehyde	C7 H6 O3	Full match	Full match	Partial match		-3e-05	138.032	138.032	139.039	16.693	3	53.7	No matches found	Multiple matches found	DDA for preferred ion	[M+H]+1	5.09452e+09
Calocarpin	C20 H20 O4	No match	Invalid mass	No match		0.00593	324.136	324.142	323.135	8.599	2	53.6	No matches found	Single match found	DDA for preferred ion	[M-H]-1	9.3739e+08
N-benzyl-N-isopropyl-N'-[4-(trifluoromethoxy)phenyl]urea	C18 H19 F3 N2 O2	No match	Invalid mass	No results		-0.00295	352.14	352.137	351.13	10.757	1	53.6	No matches found	No matches found	DDA for preferred ion	[M-H]-1	4.65314e+08
4-[2-(3,5-dimethyl-2-oxocyclohexyl)-2-hydroxyethyl]piperidine-2,6-dione	C15 H23 N O4	No match	Invalid mass	No match		-18.0103	281.163	263.152	264.16	9.18	2	53.5	No matches found	Multiple matches found	DDA for preferred ion	[M+H]+1	3.20738e+08
6-Hydroxy-8-methoxy-3-methyl-3,4-dihydro-1H-isochromen-1-one	C11 H12 O4	Full match	Full match	Not the top hit		5e-05	208.074	208.074	209.081	12.513	2	53.4	No matches found	Multiple matches found	DDA for preferred ion	[M+H]+1	1.59653e+08
3,4-Methylenedioxy-N-benzylcathinone	C17 H17 N O3	No match	Invalid mass	No match		-0.0037	283.121	283.117	284.124	7.171	8	53.3	No matches found	Single match found	DDA for preferred ion	[M+H]+1	3.34744e+08
1-(3-Cyanophenyl)-3-{[(2R,4S,5R)-5-(3-cyclopentyl-1-methyl-1H-pyrazol-5-yl)-1-azabicyclo[2.2.2]oct-2-yl]methyl}urea	C25 H32 N6 O	Not the top hit	Full match	No match		-0.00142	432.264	432.262	431.255	19.017	1	53.1	No matches found	Single match found	DDA for preferred ion	[M-H]-1	8.33092e+07
SSR504734	C20 H20 Cl F3 N2 O	No match	Invalid mass	No match		0.0029	396.122	396.125	395.117	16.495	1	52.9	No matches found	Single match found	DDA for preferred ion	[M-H]-1	1.3956e+08
Thymine	C5 H6 N2 O2	Full match	Full match	No results		0.00031	126.043	126.043	127.051	4.426	3	52.9	No matches found	No matches found	DDA for preferred ion	[M+H]+1	3.22301e+08
Mefenamic acid	C15 H15 N O2	No match	Invalid mass	No results		-32.0301	241.11	209.08	242.114	5.679	1	52.9	No matches found	No matches found	DDA for other ion	[M+H+MeOH]+1	1.56942e+09
(2R,5R,6R)-3-[(1E,3E)-hepta-1,3-dien-1-yl]-5,6-dihydroxy-2-(hydroxymethyl)cyclohexan-1-one	C14 H22 O4	Unused	Invalid mass	No match		21.9846	254.152	276.136	277.144	14.433	2	52.7	No matches found	Multiple matches found	DDA for preferred ion	[M+H]+1	4.0351e+08
(7R,8S)-7,8-Dihydroxy-3,7-dimethyl-6-oxo-7,8-dihydro-6H-isochromene-5-carbaldehyde	C12 H12 O5	Full match	Full match	Not the top hit		-0.0005	236.068	236.068	237.076	9.251	5	52.7	No matches found	Multiple matches found	DDA for preferred ion	[M+H]+1	2.42248e+07
Theophylline	C7 H8 N4 O2	No results	Invalid mass	No results		-60.0234	180.065	120.041	179.055	1.359	1	52.6	No matches found	No matches found	DDA for other ion	[M-H+HAc]-1	4.08127e+09
10-HDA	C10 H18 O3	No match	Invalid mass	No match		-18.0103	186.126	168.115	169.123	8.475	2	52.6	No matches found	Multiple matches found	DDA for preferred ion	[M+H]+1	1.35588e+08
5,8-dihydroxy-10-methyl-5,8,9,10-tetrahydro-2H-oxecin-2-one	C10 H14 O4	No match	Invalid mass	No match		-18.0102	198.089	180.079	181.086	10.235	1	52.3	No matches found	Multiple matches found	DDA for preferred ion	[M+H]+1	2.24266e+08
1-(3,4-dimethoxyphenyl)ethan-1-one oxime	C10 H13 N O3	Full match	Full match	Partial match		0.00045	195.09	195.09	196.097	6.754	2	52.1	No matches found	Multiple matches found	DDA for preferred ion	[M+H]+1	2.23194e+09
2-Hydroxy-1-(4-methoxyphenyl)propyl hexopyranoside	C16 H24 O8	Not the top hit	Full match	Partial match		-3e-05	344.147	344.147	343.14	10.099	1	52	No matches found	Single match found	DDA for preferred ion	[M-H]-1	1.31497e+08
2,6-Di-tert-butyl-1,4-benzoquinone	C14 H20 O2	Full match	Full match	Partial match		0.00034	220.146	220.147	221.154	17.038	1	52	No matches found	Multiple matches found	DDA for preferred ion	[M+H]+1	2.32924e+08
Theophylline	C7 H8 N4 O2	No match	Invalid mass	No results		-0.00219	180.065	180.063	179.055	1.786	1	51.9	No matches found	No matches found	DDA for preferred ion	[M-H]-1	3.05741e+09
N-[1,1'-Biphenyl]-4-ylacetamide	C14 H13 N O	No match	Invalid mass	No results		-0.00387	211.1	211.096	212.103	4.389	1	51.9	No matches found	No matches found	DDA for preferred ion	[M+H]+1	1.54701e+09
5-[({3-[4-(tert-butyl)phenyl]-1,2,4-oxadiazol-5-yl}methyl)sulfanyl]-4-(2-furylmethyl)-4H-1,2,4-triazol-3-ol	C20 H21 N5 O3 S	No match	Invalid mass	No results		1.00032	411.137	412.137	411.129	9.425	1	51.8	No matches found	No matches found	DDA for preferred ion	[M-H]-1	1.17645e+09
L-Threonic acid	C4 H8 O5	No match	Invalid mass	No results		-0.00127	136.037	136.036	135.029	1.403	3	51.8	No matches found	No matches found	DDA for preferred ion	[M-H]-1	4.28396e+08
5-Styryl-2H-1,2,3,4-tetraazole	C9 H8 N4	No match	Invalid mass	No match		-0.00116	172.075	172.074	173.081	11.004	3	51.7	No matches found	Multiple matches found	DDA for preferred ion	[M+H]+1	1.08927e+09
5,8-dihydroxy-10-methyl-5,8,9,10-tetrahydro-2H-oxecin-2-one	C10 H14 O4	No match	Invalid mass	No match		21.9844	198.089	220.074	221.081	12.281	2	51.7	No matches found	Multiple matches found	DDA for preferred ion	[M+H]+1	4.73326e+08
2-[5-(2-hydroxypropyl)oxolan-2-yl]propanoic acid	C10 H18 O4	No match	Invalid mass	No match		-18.0102	202.121	184.11	185.118	10.371	3	51.7	No matches found	Multiple matches found	DDA for preferred ion	[M+H]+1	3.96221e+08
4-[2-(4-Allyl-2,6-dimethoxyphenoxy)-1-hydroxypropyl]-2-methoxyphenol	C21 H26 O6	No match	Invalid mass	No match		-18.0109	374.173	356.162	357.169	13.047	1	51.7	Multiple matches found	Multiple matches found	DDA for preferred ion	[M+H]+1	1.16649e+09
4-[2-(4-Allyl-2,6-dimethoxyphenoxy)-1-hydroxypropyl]-2-methoxyphenol	C21 H26 O6	No match	Invalid mass	No match		-18.011	374.173	356.162	357.169	13.218	2	51.7	Multiple matches found	Multiple matches found	DDA for preferred ion	[M+H]+1	1.10229e+09
DL-α-Tocopherol	C29 H50 O2	No match	Invalid mass	No results		-0.00399	430.381	430.377	431.384	22.483	2	51.7	No matches found	No matches found	DDA for preferred ion	[M+H]+1	2.25275e+07
4-(3,4-dimethylphenyl)-1-thia-4-azaspiro[4.5]decan-3-one	C16 H21 N O S	No match	Invalid mass	No results		0.00266	275.134	275.137	276.144	3.53	4	51.6	No matches found	No matches found	DDA for preferred ion	[M+H]+1	5.3503e+09
1-(3-ethyl-2,4-dihydroxy-6-methoxyphenyl)butan-1-one	C13 H18 O4	No match	Invalid mass	No match		-18.0104	238.121	220.11	221.117	17.514	1	51.6	No matches found	Multiple matches found	DDA for preferred ion	[M+H]+1	9.7093e+08
N'1-(3-phenylprop-2-enylidene)-3-(4-hydroxyphenyl)propanohydrazide	C18 H18 N2 O2	No match	Invalid mass	No results		-0.00519	294.137	294.132	293.124	9.632	2	51.4	No matches found	No matches found	DDA for preferred ion	[M-H]-1	3.74046e+08
N1-[4-(tert-butyl)phenyl]-2-[(4-methyl-4H-1,2,4-triazol-3-yl)thio]acetamide	C15 H20 N4 O S	No match	Invalid mass	No match		-0.00457	304.136	304.131	303.124	18.496	1	51.1	No matches found	Multiple matches found	DDA for preferred ion	[M-H]-1	3.2179e+08
N-(4-Methoxy-5-morpholino-2-nitrophenyl)-N-(2-pyridyl)amine	C16 H18 N4 O4	Full match	Full match	Not the top hit		-0.00117	330.133	330.132	329.124	6.605	2	51	No matches found	Multiple matches found	DDA for preferred ion	[M-H]-1	2.2139e+08
N4-[2-({[4-(trifluoromethyl)phenyl]sulfonyl}amino)ethyl]morpholine-4-carboxamide	C14 H18 F3 N3 O4 S	No match	Invalid mass	No results		-0.00422	381.097	381.093	380.086	1.453	1	51	No matches found	No matches found	DDA for preferred ion	[M-H]-1	5.17739e+08
D-(+)-Glucose	C6 H12 O6	No match	Invalid mass	No results		46.005	180.063	226.068	225.061	1.324	2	51	No matches found	No matches found	DDA for preferred ion	[M-H]-1	2.06833e+09
tetranor-12(R)-HETE	C16 H26 O3	No match	Invalid mass	No match		-18.0102	266.188	248.178	249.185	17.315	3	50.9	No matches found	Multiple matches found	DDA for preferred ion	[M+H]+1	8.7047e+07
3-Hydroxy-4-(2-hydroxy-6-methyl-2-heptanyl)benzoic acid	C15 H22 O4	Full match	Full match	Not the top hit		5e-05	266.152	266.152	265.145	16.475	5	50.9	No matches found	Multiple matches found	DDA for preferred ion	[M-H]-1	1.14012e+09
N-Acetyl-L-tyrosine	C11 H13 N O4	Full match	Full match	Partial match		-2e-05	223.084	223.084	224.092	7.338	1	50.7	No matches found	Multiple matches found	DDA for preferred ion	[M+H]+1	3.62379e+08
5,8-dihydroxy-10-methyl-5,8,9,10-tetrahydro-2H-oxecin-2-one	C10 H14 O4	No match	Invalid mass	No match		-18.0104	198.089	180.079	181.086	16.906	1	50.7	No matches found	Multiple matches found	DDA for preferred ion	[M+H]+1	2.24986e+08
N-(4-Methoxy-5-morpholino-2-nitrophenyl)-N-(2-pyridyl)amine	C16 H18 N4 O4	Full match	Full match	Not the top hit		-0.00111	330.133	330.132	329.124	5.983	2	50.5	No matches found	Multiple matches found	DDA for preferred ion	[M-H]-1	3.83881e+07
N-(tert-Butyl)-N'-(2-hydroxyethyl)urea	C7 H16 N2 O2	No match	Invalid mass	No match		21.9847	160.121	182.106	183.113	8.458	1	50.5	No matches found	Multiple matches found	DDA for preferred ion	[M+H]+1	2.2839e+08
8-iso Prostaglandin F1?	C20 H36 O5	No match	Invalid mass	No match		46.0055	356.256	402.262	401.254	16.747	2	50.5	No matches found	Multiple matches found	DDA for preferred ion	[M-H]-1	5.49121e+07
YLK	C21 H34 N4 O5	No match	Invalid mass	No results		-211.124	422.253	211.129	212.136	10.442	1	50.4	No matches found	No matches found	DDA for preferred ion	[M+H]+1	1.17572e+07
(4S,5R,8R,12R)-12-hydroxy-12-(hydroxymethyl)-3,4-dimethyl-11-oxo-10-oxatricyclo[6.4.0.0Âa,âµ]dodeca-2,6-diene-7-carboxylic acid	C15 H18 O6	No match	Invalid mass	No match		-18.0103	294.11	276.1	277.107	15.472	1	50.4	No matches found	Multiple matches found	DDA for preferred ion	[M+H]+1	4.55816e+08
Triamterene	C12 H11 N7	Not the top hit	Full match	No match		-0.00099	253.108	253.107	254.114	6.309	3	50.4	No matches found	Single match found	DDA for preferred ion	[M+H]+1	1.79148e+08
7-(1-pyrrolidinyl)pyrimido[4,5-d]pyrimidin-4-amine	C10 H12 N6	No match	Invalid mass	No match		0.0028	216.112	216.115	217.122	13.283	3	50.3	No matches found	Multiple matches found	DDA for preferred ion	[M+H]+1	1.32096e+09
(3aR,4S,6R,11aR)-6,9-Dihydroxy-6,10-dimethyl-3-methylene-2,7-dioxo-2,3,3a,4,5,6,7,8,9,11a-decahydrocyclodeca[b]furan-4-yl methacrylate	C19 H24 O7	No match	Invalid mass	No match		21.9844	364.152	386.137	387.144	15.063	1	50.3	Multiple matches found	Multiple matches found	DDA for preferred ion	[M+H]+1	6.873e+07
Calocarpin	C20 H20 O4	No match	Invalid mass	No match		0.0061	324.136	324.142	323.135	6.751	2	50.3	No matches found	Single match found	DDA for preferred ion	[M-H]-1	6.43097e+07
4-(Dimethylamino)-N-{[(2R,4S,5S)-5-(1-piperidinylmethyl)-1-azabicyclo[2.2.2]oct-2-yl]methyl}benzamide	C23 H36 N4 O	No match	Invalid mass	No results		-18.0144	384.289	366.274	367.282	22.468	1	50.2	No matches found	No matches found	DDA for preferred ion	[M+H]+1	1.69918e+08
ethyl 3-cyano-2-hydroxy-6-phenylisonicotinate	C15 H12 N2 O3	No match	Invalid mass	No match		-0.00531	268.085	268.079	267.072	1.784	2	50.2	No matches found	Single match found	DDA for preferred ion	[M-H]-1	1.42742e+08
6-Methyl[1,2,4]triazolo[4,3-b]pyridazin-8-ol	C6 H6 N4 O	No results	Invalid mass	No results		-0.00216	150.054	150.052	195.05	1.776	1	50.1	No matches found	No matches found	DDA for preferred ion	[M+FA-H]-1	1.74205e+09
2-methoxy-5-(1H-1,2,4-triazol-5-yl)-4-(trifluoromethyl)pyridine	C9 H7 F3 N4 O	Full match	Full match	No results		0.00105	244.057	244.058	243.051	7.038	2	50.1	No matches found	No matches found	DDA for preferred ion	[M-H]-1	1.46112e+08
Leukotriene B4 Ethanolamide	C22 H37 N O4	No match	Invalid mass	No match		21.9842	379.272	401.256	402.264	20.737	2	50.1	No matches found	Multiple matches found	DDA for preferred ion	[M+H]+1	7.30403e+07
3-(3-pyridinyl)propanoic acid	C8 H9 N O2	Full match	Full match	Partial match		0.00027	151.063	151.064	152.071	7.575	6	50	No matches found	Multiple matches found	DDA for preferred ion	[M+H]+1	1.98638e+08
Resorcinol diglycidyl ether	C12 H14 O4	Full match	Full match	Partial match		-0.00026	222.089	222.089	223.096	11.426	2	50	No matches found	Multiple matches found	DDA for preferred ion	[M+H]+1	2.04768e+08
Arachidonic acid	C20 H32 O2	Full match	Full match	Partial match		8e-05	304.24	304.24	303.233	21.862	2	49.9	No matches found	Multiple matches found	DDA for preferred ion	[M-H]-1	1.81369e+07
1-(4,7-Dimethylpyrazolo[5,1-c][1,2,4]triazin-3-yl)ethan-1-one	C9 H10 N4 O	No match	Invalid mass	No match		-0.00215	190.085	190.083	189.076	11.823	1	49.8	No matches found	Multiple matches found	DDA for preferred ion	[M-H]-1	2.60068e+08
(2,6-dimethylpiperidino)(3,4,5-trimethoxyphenyl)methanone	C17 H25 N O4	No match	Invalid mass	No match		-17.0266	307.178	290.152	308.186	16.319	2	49.8	No matches found	Multiple matches found	DDA for other ion	[M+NH4]+1	4.10625e+08
(9aR,9bS)-9a-Hydroxy-6,9-dimethyl-3-methylene-3,3a,4,5,9a,9b-hexahydroazuleno[4,5-b]furan-2,7-dione	C15 H16 O4	Full match	Full match	Partial match		0.00034	260.105	260.105	261.112	7.994	4	49.8	No matches found	Multiple matches found	DDA for preferred ion	[M+H]+1	1.6005e+08
2-{4-[(2-aminophenyl)thio]-3-nitrobenzoyl}benzoic acid	C20 H14 N2 O5 S	No match	Invalid mass	No results		0.00344	394.062	394.066	395.073	1.207	1	49.7	No matches found	No matches found	DDA for preferred ion	[M+H]+1	3.02539e+07
1,2,3,4-Tetrahydro-7-hydroxy-1-(4-hydroxy-3-methoxyphenyl)-6-methoxy-2,3-naphthalenedimethanol	C20 H24 O6	No match	Full match	Partial match		-0.00016	360.157	360.157	405.155	13.881	2	49.7	Multiple matches found	Multiple matches found	DDA for preferred ion	[M+FA-H]-1	8.06686e+08
Estrone sulfate	C18 H22 O5 S	No match	Invalid mass	No results		0.00268	350.119	350.121	349.114	10.283	4	49.7	No matches found	No matches found	DDA for preferred ion	[M-H]-1	6.53794e+07
Leukotriene B4 Ethanolamide	C22 H37 N O4	No match	Invalid mass	No match		21.9845	379.272	401.257	402.264	21.02	2	49.7	No matches found	Multiple matches found	DDA for preferred ion	[M+H]+1	3.99353e+07
(1E)-5-hydroxy-1,7-diphenylhept-1-en-3-one	C19 H20 O2	No match	Invalid mass	No results		21.9808	280.146	302.127	303.134	8.289	4	49.6	No matches found	No matches found	DDA for preferred ion	[M+H]+1	1.81069e+08
Acetanilide	C8 H9 N O	Full match	Full match	Partial match		0.00012	135.068	135.069	136.076	11.313	1	49.5	No matches found	Multiple matches found	DDA for preferred ion	[M+H]+1	3.35448e+08
{(1R,2R)-2-[(2Z)-5-(Hexopyranosyloxy)-2-penten-1-yl]-3-oxocyclopentyl}acetic acid	C18 H28 O9	Not the top hit	Full match	No match		-7e-05	388.173	388.173	387.166	10.44	1	49.4	No matches found	Single match found	DDA for preferred ion	[M-H]-1	2.60886e+08
N4-(4-Chlorophenyl)-1-methyl-5-propyl-1H-pyrazole-4-carboxamide	C14 H16 Cl N3 O	No match	Invalid mass	No match		-0.00281	277.098	277.095	278.103	7.747	2	49.4	No matches found	Multiple matches found	DDA for preferred ion	[M+H]+1	2.07269e+08
(1E)-5-hydroxy-1,7-diphenylhept-1-en-3-one	C19 H20 O2	No match	Invalid mass	No match		-19.0459	280.146	261.1	303.134	8.079	4	49.3	No matches found	Multiple matches found	DDA for other ion	[M+ACN+H]+1	1.33521e+08
Uridine monophosphate (UMP)	C9 H13 N2 O9 P	Not the top hit	Full match	No results		0.00027	324.036	324.036	323.029	4.924	1	49.3	No matches found	No matches found	DDA for preferred ion	[M-H]-1	1.8583e+08
19(R)-Hydroxy prostaglandin F1α	C20 H36 O6	Not the top hit	Full match	Partial match		0.00022	372.251	372.251	395.241	19.42	6	49.2	No matches found	Multiple matches found	DDA for preferred ion	[M+Na]+1	3.26787e+07
2-(2-Furyl)-4,5-diphenyl-1H-imidazole	C19 H14 N2 O	No match	Invalid mass	No match		-0.0051	286.111	286.106	285.098	8.174	2	49.1	No matches found	Multiple matches found	DDA for preferred ion	[M-H]-1	1.42886e+08
4-oxo-5-phenylpentanoic acid	C11 H12 O3	No match	Invalid mass	No match		-18.0104	192.079	174.068	175.076	13.422	1	49.1	No matches found	Multiple matches found	DDA for preferred ion	[M+H]+1	2.36702e+08
7,7-dimethyl-3-spiro(4,4,-dimethyl-2,6-dioxocyclohexyl)-1,2,3,4,5,6,7,8-octahydro-5-quinolinone	C18 H25 N O3	Full match	Full match	Partial match		0.00038	303.183	303.184	304.191	17.803	3	49	No matches found	Multiple matches found	DDA for preferred ion	[M+H]+1	2.11468e+08
1-{4-methoxy-3-[(2-pyridylthio)methyl]phenyl}ethan-1-one	C15 H15 N O2 S	No match	Invalid mass	No results		21.9764	273.082	295.059	296.066	1.338	5	49	No matches found	No matches found	DDA for preferred ion	[M+H]+1	9.60254e+08
Syringic acid	C9 H10 O5	Full match	Full match	Partial match		-0.00058	198.053	198.052	197.045	6.464	1	48.9	No matches found	Multiple matches found	DDA for preferred ion	[M-H]-1	1.5492e+08
2-[(5-hydroxy-4-pentyl-4H-1,2,4-triazol-3-yl)thio]-1-[4-(trifluoromethyl)piperidino]ethan-1-one	C15 H23 F3 N4 O2 S	No match	Invalid mass	No match		-0.00236	380.149	380.147	379.14	15.722	3	48.9	No matches found	Multiple matches found	DDA for preferred ion	[M-H]-1	2.04462e+08
Carvone	C10 H14 O	Full match	Full match	Partial match		0.00022	150.104	150.105	133.101	9.997	2	48.9	No matches found	Multiple matches found	DDA for preferred ion	[M+H-H2O]+1	7.16544e+08
3-Hydroxy-3-methylglutaric acid	C6 H10 O5	No match	Invalid mass	No results		-0.00087	162.053	162.052	161.045	1.805	1	48.7	No matches found	No matches found	DDA for preferred ion	[M-H]-1	3.52601e+08
N-(4-Methoxy-5-morpholino-2-nitrophenyl)-N-(2-pyridyl)amine	C16 H18 N4 O4	Full match	Full match	Not the top hit		-0.00108	330.133	330.132	329.124	7.308	2	48.7	No matches found	Multiple matches found	DDA for preferred ion	[M-H]-1	1.28125e+08
2,3-dinor Prostaglandin E1	C18 H30 O5	No match	Invalid mass	No match		-18.0104	326.209	308.199	307.192	16.882	2	48.7	No matches found	Multiple matches found	DDA for preferred ion	[M-H]-1	1.49447e+08
Benzafibrate	C19 H20 Cl N O4	No match	Invalid mass	No results		-0.00709	361.108	361.101	360.094	7.585	1	48.6	No matches found	No matches found	DDA for preferred ion	[M-H]-1	4.35513e+07
N-({(2R,3S,4R,5S)-3,4-Dihydroxy-5-[2-(isopropylamino)-2-oxoethyl]tetrahydro-2-furanyl}methyl)cyclopentanecarboxamide	C16 H28 N2 O5	No match	Invalid mass	No results		35.9736	328.2	364.173	363.166	10.433	3	48.5	No matches found	No matches found	DDA for preferred ion	[M-H]-1	1.1128e+08
Trolox	C14 H18 O4	Full match	Full match	Partial match		0.00031	250.121	250.121	233.118	14.379	4	48.5	No matches found	Multiple matches found	DDA for preferred ion	[M+H-H2O]+1	7.90688e+08
N1-(4-butyl-2-methylphenyl)-2-(benzylamino)-2-thioxoacetamide	C20 H24 N2 O S	No match	Invalid mass	No match		0.00645	340.161	340.167	339.16	17.017	1	48.5	Multiple matches found	Multiple matches found	DDA for preferred ion	[M-H]-1	3.85477e+07
Acetanilide	C8 H9 N O	Full match	Full match	Partial match		0.00025	135.068	135.069	136.076	10.062	1	48.4	No matches found	Multiple matches found	DDA for preferred ion	[M+H]+1	1.66467e+08
Methyl (6S)-5-(4-fluorobenzoyl)-3-methyl-4,5,6,7-tetrahydro-3H-imidazo[4,5-c]pyridine-6-carboxylate	C16 H16 F N3 O3	No match	Invalid mass	No results		0.00485	317.118	317.122	318.13	3.105	3	48.4	No matches found	No matches found	DDA for preferred ion	[M+H]+1	1.36796e+09
O1-{[5-methyl-1-(4-methylbenzyl)-1H-3-pyrazolyl]carbonyl}-1-benzenecarbohydroximamide	C20 H20 N4 O2	Not the top hit	Full match	Not the top hit		-0.00167	348.159	348.157	347.15	12.284	1	48.3	No matches found	Multiple matches found	DDA for preferred ion	[M-H]-1	1.20586e+10
ethyl 4-amino-2-(methylsulfanyl)-1,3-thiazole-5-carboxylate	C7 H10 N2 O2 S2	No match	Invalid mass	No results		-32.0255	218.018	185.993	219.026	1.562	1	48.2	No matches found	No matches found	DDA for other ion	[M+H+MeOH]+1	4.88984e+09
1,7-Diphenylhept-4-en-3-one	C19 H20 O	Full match	Full match	No results		-3e-05	264.151	264.151	265.159	15.837	2	48.2	No matches found	No matches found	DDA for preferred ion	[M+H]+1	4.59538e+08
1,3-Diphenylacetone	C15 H14 O	Full match	Full match	Partial match		-8e-05	210.104	210.104	211.112	16.69	2	48.2	Single match found	No matches found	DDA for preferred ion	[M+H]+1	9.21685e+08
1,3-Diphenylacetone	C15 H14 O	Full match	Full match	Partial match		-8e-05	210.104	210.104	211.112	16.485	2	48.2	Single match found	No matches found	DDA for preferred ion	[M+H]+1	8.56504e+08
Methyl 2-hydroxy-4-{3-[(4-oxo-3-phenyl-4H-chromen-7-yl)oxy]propoxy}-3-propylbenzoate	C29 H28 O6	No match	Invalid mass	No match		-0.00795	472.189	472.181	471.173	8.041	2	48.1	No matches found	Single match found	DDA for preferred ion	[M-H]-1	3.49546e+07
1-{[1-Isopropyl-5-(trifluoromethyl)-1H-benzo[d]imidazol-2-yl]thio}-3,3-dimethylbutan-2-one	C17 H21 F3 N2 O S	No match	Invalid mass	No results		-0.00604	358.133	358.127	357.119	9.163	5	48	No matches found	No matches found	DDA for preferred ion	[M-H]-1	5.46131e+07
Asparagine	C4 H8 N2 O3	No results	Invalid mass	No results		-0.0011	132.053	132.052	131.045	1.259	1	47.9	No matches found	No matches found	DDA for preferred ion	[M-H]-1	1.60138e+08
ethyl 4-amino-2-(methylsulfanyl)-1,3-thiazole-5-carboxylate	C7 H10 N2 O2 S2	No match	Full match	No results		0.00084	218.018	218.019	219.026	1.337	1	47.8	No matches found	No matches found	DDA for preferred ion	[M+H]+1	1.03455e+10
4-[5-(4-chloro-2-nitrophenyl)-2-furyl]-2,6-dimethyl-1,4-dihydropyridine-3,5-dicarbonitrile	C19 H13 Cl N4 O3	Unused	Invalid mass	No results		0.00399	380.068	380.072	381.079	1.481	4	47.8	No matches found	No matches found	DDA for preferred ion	[M+H]+1	1.53873e+10
2-Methylbutyl beta-D-glucopyranoside	C11 H22 O6	Unused	Full match	No match		0.00011	250.142	250.142	268.175	10.662	1	47.6	No matches found	Single match found	DDA for preferred ion	[M+NH4]+1	5.74919e+07
1-(1,3-benzodioxol-5-ylmethyl)-4-{[3-(4-fluorophenyl)-1H-pyrazol-4-yl]methyl}piperazine	C22 H23 F N4 O2	No match	Invalid mass	No results		18.0142	394.18	412.195	393.177	8.157	1	47.5	No matches found	No matches found	DDA for other ion	[M-H-H2O]-1	3.39439e+08
3-Hydroxy-3-methylglutaric acid	C6 H10 O5	No results	Invalid mass	No results		-0.00093	162.053	162.052	161.045	4.03	1	47.5	No matches found	No matches found	DDA for preferred ion	[M-H]-1	3.41789e+09
N-[(1S,4S)-4-{3,5-Dimethyl-1-[4-(trifluoromethyl)phenyl]-1H-pyrazol-4-yl}-2-cyclopenten-1-yl]nicotinamide	C23 H21 F3 N4 O	No match	Invalid mass	No results		0.00868	426.167	426.175	425.168	4.566	1	47.4	No matches found	No matches found	DDA for preferred ion	[M-H]-1	8.90933e+07
5-({[5-(tert-Butyl)-4H-1,2,4-triazol-3-yl]thio}methyl)-3-[3-(1H-pyrrol-1-yl)phenyl]-1,2,4-oxadiazole	C19 H20 N6 O S	No match	Invalid mass	No match		-60.0161	380.142	320.126	379.14	15.445	3	47.4	No matches found	Multiple matches found	DDA for other ion	[M-H+HAc]-1	2.54471e+08
ethyl 4-(1,3-dimethyl-2,6-dioxo-1,2,3,6-tetrahydropyrimidin-4-yl)tetrahydropyrazine-1(2H)-carboxylate	C13 H20 N4 O4	Full match	Full match	No results		0.00042	296.148	296.149	297.156	5.546	1	47.2	No matches found	No matches found	DDA for preferred ion	[M+H]+1	1.2234e+08
1,3-diazaspiro[4.5]decane-2,4-dione	C8 H12 N2 O2	Full match	Full match	Partial match		0.00029	168.09	168.09	169.097	6.386	2	47.2	No matches found	Multiple matches found	DDA for preferred ion	[M+H]+1	1.342e+09
ethyl 3-cyano-2-hydroxy-6-phenylisonicotinate	C15 H12 N2 O3	No match	Invalid mass	No match		-0.00379	268.085	268.081	267.074	5.395	2	47	No matches found	Single match found	DDA for preferred ion	[M-H]-1	6.54695e+07
(3R,4S,6R)-N-(4-Fluorobenzyl)-6-{[4-(2-methyl-2-propanyl)-1H-1,2,3-triazol-1-yl]methyl}quinuclidine-3-carboxamide	C22 H30 F N5 O	No match	Invalid mass	No match		-0.0026	399.243	399.241	398.233	22.663	1	47	No matches found	Multiple matches found	DDA for preferred ion	[M-H]-1	2.96816e+07
4,4'-Sulfonylbis[2-(prop-2-en-1-yl)phenol]	C18 H18 O4 S	No match	Invalid mass	No results		0.00249	330.093	330.095	329.088	8.512	2	46.8	No matches found	No matches found	DDA for preferred ion	[M-H]-1	3.326e+08
10-Propoxydecanoic acid	C13 H26 O3	No match	Invalid mass	No results		-60.0215	230.188	170.167	229.181	18.894	1	46.8	No matches found	No matches found	DDA for other ion	[M-H+HAc]-1	7.12716e+07
D-(+)-Glucose	C6 H12 O6	No match	Invalid mass	No results		46.0051	180.063	226.068	225.061	1.547	2	46.7	No matches found	No matches found	DDA for preferred ion	[M-H]-1	4.57422e+08
Trolox	C14 H18 O4	Full match	Full match	Partial match		-0.00018	250.121	250.12	249.113	15.477	2	46.6	No matches found	Multiple matches found	DDA for preferred ion	[M-H]-1	1.57166e+08
Methyl (6S)-5-(4-fluorobenzoyl)-3-methyl-4,5,6,7-tetrahydro-3H-imidazo[4,5-c]pyridine-6-carboxylate	C16 H16 F N3 O3	No match	Invalid mass	No results		-32.0215	317.118	285.096	318.13	2.631	3	46.5	No matches found	No matches found	DDA for other ion	[M+H+MeOH]+1	7.52739e+08
AKK	C15 H31 N5 O4	No match	Invalid mass	No match		-0.00709	345.238	345.231	346.238	19.328	1	46.5	No matches found	Single match found	DDA for preferred ion	[M+H]+1	1.48356e+08
trans-3,4-Difluorocinnamic acid	C9 H6 F2 O2	No match	Invalid mass	No match		0.0028	184.034	184.036	183.029	6.491	1	46.5	No matches found	Multiple matches found	DDA for preferred ion	[M-H]-1	3.92628e+07
1-Phenyl-2-butanone	C10 H12 O	Full match	Full match	No results		0.00031	148.089	148.089	149.096	10.395	5	46.4	No matches found	No matches found	DDA for preferred ion	[M+H]+1	3.19868e+08
AKB48 N-(4-fluorobenzyl) analog	C25 H26 F N3 O	No match	Invalid mass	No match		0.0049	403.206	403.211	404.218	8.784	1	46.4	No matches found	Single match found	DDA for preferred ion	[M+H]+1	1.91534e+08
N2-phenyl-4-(piperidinomethyl)-1,3-thiazol-2-amine	C15 H19 N3 S	No match	Invalid mass	No results		0.00247	273.13	273.132	274.14	1.708	3	46.3	No matches found	No matches found	DDA for preferred ion	[M+H]+1	3.59118e+08
3-amino-4-(propylamino)cyclobut-3-ene-1,2-dione	C7 H10 N2 O2	Full match	Full match	No results		0.00027	154.074	154.075	155.082	4.992	1	46.2	No matches found	No matches found	DDA for preferred ion	[M+H]+1	4.78947e+08
2-{(3S)-1-[4-(Trifluoromethyl)benzyl]-3-pyrrolidinyl}-1H-benzimidazole-4-carboxamide	C20 H19 F3 N4 O	No match	Invalid mass	No match		18.0115	388.151	406.163	387.145	14.709	2	46.1	No matches found	Multiple matches found	DDA for other ion	[M-H-H2O]-1	4.4852e+08
1-Phenyl-1H-pyrazolo[3,4-d]pyrimidin-4-amine	C11 H9 N5	Not the top hit	Full match	No match		-0.00098	211.086	211.085	212.092	8.259	1	46.1	No matches found	Multiple matches found	DDA for preferred ion	[M+H]+1	2.75077e+08
Phenacetin	C10 H13 N O2	Full match	Full match	Partial match		0.00012	179.095	179.095	180.102	10.972	4	46	No matches found	Multiple matches found	DDA for preferred ion	[M+H]+1	1.63271e+08
Hexamethylene diisocyanate	C8 H12 N2 O2	No match	Invalid mass	No results		17.0268	168.09	185.117	186.124	5.307	1	45.8	No matches found	No matches found	DDA for preferred ion	[M+H]+1	2.01534e+08
2-Aminoadipic acid	C6 H11 N O4	Full match	Full match	No results		1e-05	161.069	161.069	162.076	1.609	3	45.8	No matches found	No matches found	DDA for preferred ion	[M+H]+1	6.55708e+08
4-(4-hydroxy-3,5-dimethylphenyl)-2-methylphthalazin-1(2H)-one	C17 H16 N2 O2	No match	Invalid mass	No match		-0.00529	280.121	280.116	279.109	7.388	2	45.8	No matches found	Single match found	DDA for preferred ion	[M-H]-1	4.61079e+07
morpholine-4-carboximidamide hydrobromide	C5 H11 N3 O	Full match	Full match	No results		0.00015	129.09	129.09	130.098	1.477	1	45.7	No matches found	No matches found	DDA for preferred ion	[M+H]+1	5.73201e+08
N1-bicyclo[2.2.1]hept-2-yl-2-(1,3-benzodioxol-5-ylmethylidene)hydrazine-1-carbothioamide	C16 H19 N3 O2 S	No match	Invalid mass	No results		-32.0237	317.12	285.096	318.13	1.846	3	45.7	No matches found	No matches found	DDA for other ion	[M+H+MeOH]+1	3.74392e+08
(1S,6R,11aR,13R,14aS)-1,13-dihydroxy-6-methyl-1H,4H,6H,7H,8H,9H,11aH,12H,13H,14H,14aH-cyclopenta[f]oxacyclotridecan-4-one	C16 H24 O4	No match	Invalid mass	No match		21.9845	280.167	302.152	303.159	16.92	1	45.6	No matches found	Multiple matches found	DDA for preferred ion	[M+H]+1	2.06073e+08
N-[1-(2-chloro-6-fluorobenzyl)-4-piperidinyl]-1-ethyl-3-methyl-1H-pyrazole-5-carboxamide	C19 H24 Cl F N4 O	No match	Invalid mass	No match		0.00539	378.162	378.168	377.16	12.167	2	45.6	No matches found	Multiple matches found	DDA for preferred ion	[M-H]-1	6.58934e+08
6-Pentyl-2H-pyran-2-one	C10 H14 O2	Full match	Full match	Partial match		0.00016	166.099	166.1	167.107	10.947	1	45.6	No matches found	Multiple matches found	DDA for preferred ion	[M+H]+1	3.02635e+08
N-[1-(2-chloro-6-fluorobenzyl)-4-piperidinyl]-1-ethyl-3-methyl-1H-pyrazole-5-carboxamide	C19 H24 Cl F N4 O	No match	Invalid mass	No match		0.00531	378.162	378.168	377.16	12.334	2	45.6	No matches found	Multiple matches found	DDA for preferred ion	[M-H]-1	7.53002e+08
7,7-dimethyl-3-spiro(4,4,-dimethyl-2,6-dioxocyclohexyl)-1,2,3,4,5,6,7,8-octahydro-5-quinolinone	C18 H25 N O3	Full match	Full match	Partial match		0.00019	303.183	303.184	304.191	17.608	3	45.6	No matches found	Multiple matches found	DDA for preferred ion	[M+H]+1	3.20998e+08
Trolox	C14 H18 O4	Not the top hit	Full match	Partial match		8e-05	250.121	250.121	249.113	16.095	2	45.5	No matches found	Multiple matches found	DDA for preferred ion	[M-H]-1	9.69792e+07
6,7-bis(2-methoxyethoxy)quinazolin-4(3H)-one	C14 H18 N2 O5	No match	Invalid mass	No match		0.00427	294.122	294.126	293.119	16.933	3	45.5	No matches found	Multiple matches found	DDA for preferred ion	[M-H]-1	1.87607e+07
Oxibendazole	C12 H15 N3 O3	Full match	Full match	Partial match		0.00028	249.111	249.112	250.119	9.263	1	45.3	No matches found	Multiple matches found	DDA for preferred ion	[M+H]+1	9.64743e+07
4-oxo-5-phenylpentanoic acid	C11 H12 O3	No match	Invalid mass	No match		-18.0103	192.079	174.068	175.076	17.179	1	45.2	No matches found	Multiple matches found	DDA for preferred ion	[M+H]+1	8.14235e+07
2-Hydroxymyristic acid	C14 H28 O3	Full match	Full match	No results		-0.00034	244.204	244.204	243.196	19.634	2	45.1	No matches found	No matches found	DDA for preferred ion	[M-H]-1	7.20948e+08
1,3-Divinyl-2-imidazolidinone	C7 H10 N2 O	Full match	Full match	Partial match		0.00021	138.079	138.08	139.087	7.641	2	45	No matches found	Multiple matches found	DDA for preferred ion	[M+H]+1	2.40546e+08
5-Fluoro AB-PINACA	C18 H25 F N4 O2	No match	Invalid mass	No match		-0.00248	348.196	348.194	347.186	17.878	2	45	No matches found	Multiple matches found	DDA for preferred ion	[M-H]-1	2.75698e+07
3-(1-hydroxyethyl)-2,3,6,7,8,8a-hexahydropyrrolo[1,2-a]pyrazine-1,4-dione	C9 H14 N2 O3	Full match	Full match	Partial match		0.00037	198.1	198.101	199.108	6.356	2	44.9	No matches found	Multiple matches found	DDA for preferred ion	[M+H]+1	1.55016e+09
N-[2-(6-amino-9H-purin-9-yl)ethyl]-N-(2-furylmethyl)amine	C12 H14 N6 O	No match	Invalid mass	No results		-0.00147	258.123	258.121	257.114	7.69	2	44.9	No matches found	No matches found	DDA for preferred ion	[M-H]-1	2.36757e+07
N-({(2R,3S,4R,5S)-3,4-Dihydroxy-5-[2-(isopropylamino)-2-oxoethyl]tetrahydro-2-furanyl}methyl)cyclopentanecarboxamide	C16 H28 N2 O5	No match	Invalid mass	No results		35.9736	328.2	364.173	363.166	10.077	2	44.7	No matches found	No matches found	DDA for preferred ion	[M-H]-1	9.55599e+07
(2E)-3-Phenyl-2-propen-1-yl 6-O-beta-D-arabinofuranosyl-beta-D-glucopyranoside	C20 H28 O10	No match	Full match	No results		0.00044	428.168	428.169	427.161	13.222	2	44.6	No matches found	No matches found	DDA for preferred ion	[M-H]-1	1.64765e+08
2-{(3S)-1-[4-(Trifluoromethyl)benzyl]-3-pyrrolidinyl}-1H-benzimidazole-4-carboxamide	C20 H19 F3 N4 O	Not the top hit	Full match	No match		0.00118	388.151	388.152	387.145	14.516	2	44.6	Multiple matches found	Multiple matches found	DDA for preferred ion	[M-H]-1	2.07955e+08
1-[(2R,4S,5R)-5-(1-Methyl-3-phenyl-1H-pyrazol-5-yl)-1-azabicyclo[2.2.2]oct-2-yl]-N-(2-pyridinylmethyl)methanamine	C24 H29 N5	Not the top hit	Full match	No match		-0.00168	387.242	387.241	388.248	19.042	2	44.6	No matches found	Multiple matches found	DDA for preferred ion	[M+H]+1	3.39045e+07
6-{[4-(Phenoxymethyl)-1H-1,2,3-triazol-1-yl]methyl}-N-(1,3-thiazol-2-yl)quinuclidine-3-carboxamide	C21 H24 N6 O2 S	No match	Invalid mass	No match		0.00496	424.168	424.173	423.166	14.714	2	44.5	No matches found	Multiple matches found	DDA for preferred ion	[M-H]-1	1.80528e+08
(2R,3S,4S,5R,6R)-2-(hydroxymethyl)-6-(2-phenylethoxy)oxane-3,4,5-triol	C14 H20 O6	No match	Invalid mass	No match		-18.0103	284.126	266.116	299.149	10.784	3	44.2	No matches found	Multiple matches found	DDA for preferred ion	[M+H+MeOH]+1	6.47562e+08
5,7-Dihydroxy-2-(3-hydroxy-4-methoxyphenyl)chroman-4-one	C16 H14 O6	No match	Invalid mass	No results		-151.04	302.079	151.039	301.072	12.508	5	44	No matches found	No matches found	DDA for other ion	[2M-H]-1	6.6099e+07
N-({(2R,4S,5R)-5-[1-Methyl-3-(2-naphthyl)-1H-pyrazol-5-yl]-1-azabicyclo[2.2.2]oct-2-yl}methyl)methanesulfonamide	C23 H28 N4 O2 S	Not the top hit	Full match	No results		0.00121	424.193	424.195	423.187	15.443	2	44	No matches found	No matches found	DDA for preferred ion	[M-H]-1	4.80854e+08
Mescaline NBOMe	C19 H25 N O4	Not the top hit	Full match	Partial match		4e-05	331.178	331.178	332.186	16.398	3	43.8	No matches found	Multiple matches found	DDA for preferred ion	[M+H]+1	3.51866e+07
8-Isoprostaglandin F1β	C20 H36 O5	No match	Invalid mass	No results		-39.9949	356.256	316.261	299.258	21.287	3	43.7	No matches found	No matches found	DDA for other ion	[M+H-H2O]+1	1.53755e+08
Ipratropium	C20 H29 N O3	Full match	Full match	No results		0.00028	331.215	331.215	332.222	18.829	1	43.7	No matches found	No matches found	DDA for preferred ion	[M+H]+1	5.46524e+07
3-Methoxycinnamic acid	C10 H10 O3	No match	Invalid mass	No match		-18.0104	178.063	160.053	161.06	16.899	1	43.4	No matches found	Multiple matches found	DDA for preferred ion	[M+H]+1	1.09891e+08
Terbacil	C9 H13 Cl N2 O2	No match	Invalid mass	No match		-0.00354	216.067	216.063	215.056	6.812	1	43.3	No matches found	Multiple matches found	DDA for preferred ion	[M-H]-1	1.20661e+08
4-Methyl-N-[(1R,9S)-11-(1-methyl-4-piperidinyl)-6-oxo-7,11-diazatricyclo[7.3.1.02,7]trideca-2,4-dien-3-yl]benzenesulfonamide	C24 H32 N4 O3 S	No match	Invalid mass	No results		-0.00849	456.22	456.211	457.218	7.411	1	43.2	No matches found	No matches found	DDA for preferred ion	[M+H]+1	2.15353e+07
N'1-(1-benzyl-4,5-dihydro-1H-imidazol-2-yl)-3-(trifluoromethyl)benzene-1-carbohydrazide	C18 H17 F3 N4 O	Not the top hit	Full match	No match		0.00092	362.135	362.136	361.129	11.451	1	43.2	Single match found	Multiple matches found	DDA for preferred ion	[M-H]-1	3.6135e+08
Methyl (6S)-5-(4-fluorobenzoyl)-3-methyl-4,5,6,7-tetrahydro-3H-imidazo[4,5-c]pyridine-6-carboxylate	C16 H16 F N3 O3	No match	Invalid mass	No results		0.00492	317.118	317.122	318.13	5.287	3	43.1	No matches found	No matches found	DDA for preferred ion	[M+H]+1	2.14154e+09
5,7-Dihydroxy-2-(3-hydroxy-4-methoxyphenyl)chroman-4-one	C16 H14 O6	No results	Invalid mass	No results		-151.04	302.079	151.039	301.072	12.667	5	42.8	No matches found	No matches found	DDA for other ion	[2M-H]-1	7.71352e+07
Ipratropium	C20 H29 N O3	Full match	Full match	No results		-2e-05	331.215	331.215	332.222	18.588	1	42.6	No matches found	No matches found	DDA for preferred ion	[M+H]+1	7.36774e+07
Ethyl 2-(2,5-dioxo-1-phenyltetrahydro-1H-pyrrol-3-yl)-3-(4-fluoroanilino)but-2-enoate	C22 H21 F N2 O4	No match	Invalid mass	No match		-0.00668	396.149	396.142	395.135	11.154	1	42.6	No matches found	Multiple matches found	DDA for preferred ion	[M-H]-1	8.74229e+07
(+)-ar-Turmerone	C15 H20 O	Full match	Full match	Partial match		-3e-05	216.151	216.151	217.159	16.649	1	42.3	No matches found	Single match found	DDA for preferred ion	[M+H]+1	3.51019e+09
10-(4-Sulfophenyl) decanoic acid	C16 H24 O5 S	No match	Invalid mass	No match		-0.00339	328.134	328.131	329.138	14.145	1	42.2	Multiple matches found	Multiple matches found	DDA for preferred ion	[M+H]+1	5.08192e+08
Cytidine	C9 H13 N3 O5	No match	Invalid mass	No match		0.00433	243.086	243.09	244.097	9.832	1	42.2	No matches found	Multiple matches found	DDA for preferred ion	[M+H]+1	1.99686e+08
1-(1,3-benzodioxol-5-ylmethyl)-4-{[3-(4-fluorophenyl)-1H-pyrazol-4-yl]methyl}piperazine	C22 H23 F N4 O2	No match	Invalid mass	No results		0.00353	394.18	394.184	393.177	9.003	1	42.2	No matches found	No matches found	DDA for preferred ion	[M-H]-1	2.62843e+08
(+)-ar-Turmerone	C15 H20 O	Full match	Full match	Partial match		0.00016	216.151	216.152	217.159	16.416	1	42.2	No matches found	Single match found	DDA for preferred ion	[M+H]+1	1.39868e+09
Myristyl sulfate	C14 H30 O4 S	No match	Invalid mass	No match		-0.0032	294.186	294.183	293.176	16.833	2	42.1	No matches found	Multiple matches found	DDA for preferred ion	[M-H]-1	9.70796e+07
Gallic acid	C7 H6 O5	No match	Invalid mass	No results		-0.00105	170.022	170.02	169.013	11.629	1	42	No matches found	No matches found	DDA for preferred ion	[M-H]-1	8.5289e+08
5-({[5-(tert-Butyl)-4H-1,2,4-triazol-3-yl]thio}methyl)-3-[3-(1H-pyrrol-1-yl)phenyl]-1,2,4-oxadiazole	C19 H20 N6 O S	No match	Invalid mass	No match		0.00512	380.142	380.147	379.14	10.795	2	42	No matches found	Multiple matches found	DDA for preferred ion	[M-H]-1	3.86342e+08
2-(4-Hydroxyphenyl)ethyl 6-O-[(2R,3R,4R)-3,4-dihydroxy-4-(hydroxymethyl)tetrahydro-2-furanyl]-beta-D-glucopyranoside	C19 H28 O11	No match	Invalid mass	No match		-60.0212	432.163	372.142	371.135	9.91	2	41.9	No matches found	Multiple matches found	DDA for other ion	[M-H]-1	5.49465e+07
4-({(2S,4R)-4-Hydroxy-2-[3-(3-pyridinyl)-1,2,4-oxadiazol-5-yl]-1-pyrrolidinyl}methyl)benzoic acid	C19 H18 N4 O4	No match	Invalid mass	No match		-46.0069	366.133	320.126	365.124	14.797	6	41.8	No matches found	Multiple matches found	DDA for other ion	[M+FA-H]-1	1.79273e+08
2-{2-oxo-2-[(2-oxo-3-azepanyl)amino]ethoxy}acetic acid	C10 H16 N2 O5	No match	Invalid mass	No match		0.00388	244.106	244.11	243.103	16.482	1	41.8	No matches found	Multiple matches found	DDA for preferred ion	[M-H]-1	4.65478e+07
2-Hydroxymyristic acid	C14 H28 O3	Full match	Full match	No results		-0.0003	244.204	244.204	243.196	19.873	2	41.8	No matches found	No matches found	DDA for preferred ion	[M-H]-1	5.25238e+08
Genipin	C11 H14 O5	Unused	Invalid mass	No match		-18.011	226.084	208.073	207.066	10.221	1	41.7	No matches found	Multiple matches found	DDA for preferred ion	[M-H]-1	3.77647e+07
Pholcodine	C23 H30 N2 O4	No match	Invalid mass	No results		398.213	398.221	796.433	399.224	7.264	1	41.6	No matches found	No matches found	DDA for other ion	[M+2H]+2	1.2609e+08
L-Glutathione oxidized	C20 H32 N6 O12 S2	No match	Invalid mass	No results		-0.00753	612.152	612.144	307.08	7.414	1	41.6	No matches found	No matches found	DDA for preferred ion	[M+2H]+2	2.62166e+07
4-(2,6-dimethylphenyl)-5-(7-oxabicyclo[2.2.1]hept-2-yl)-2,4-dihydro-3H-1,2,4-triazole-3-thione	C16 H19 N3 O S	No match	Invalid mass	No results		0.00309	301.125	301.128	302.135	6.645	4	41.5	No matches found	No matches found	DDA for preferred ion	[M+H]+1	2.55916e+08
1-(1,3-benzodioxol-5-ylmethyl)-4-{[3-(4-fluorophenyl)-1H-pyrazol-4-yl]methyl}piperazine	C22 H23 F N4 O2	No match	Invalid mass	No results		0.00359	394.18	394.184	393.177	7.663	1	41.5	No matches found	No matches found	DDA for preferred ion	[M-H]-1	1.20401e+08
7-hydroxy-5-oxo-N-[3-(trifluoromethyl)phenyl]-2,3-dihydro-1H,5H-pyrido[3,2,1-ij]quinoline-6-carboxamide	C20 H15 F3 N2 O3	No match	Invalid mass	No results		-0.00294	388.103	388.101	387.093	11.391	3	41.5	No matches found	No matches found	DDA for preferred ion	[M-H]-1	9.42268e+07
6-(tert-Butylsulfonyl)-2-methylpyrazolo[1,5-a]pyrimidin-7-amine	C11 H16 N4 O2 S	No match	Invalid mass	No match		-0.00463	268.099	268.095	267.087	11.688	2	41.5	No matches found	Multiple matches found	DDA for preferred ion	[M-H]-1	2.76847e+08
1-(1-Hydroxybutyl)-1,3,4,5,6,7-hexahydro-2-benzofuran-4,5,6,7-tetrol	C12 H20 O6	Full match	Full match	Partial match		0	260.126	260.126	259.119	10.222	1	41.4	No matches found	Single match found	DDA for preferred ion	[M-H]-1	1.14454e+08
5'-(furan-3-yl)-4a-hydroxy-2,5-dimethyl-3,4,4a,7,8,8a-hexahydro-2H-spiro[naphthalene-1,3'-oxolane]-2',7-dione	C19 H22 O5	No match	Invalid mass	No match		46.0055	330.147	376.152	375.145	13.387	5	41.4	No matches found	Multiple matches found	DDA for preferred ion	[M-H]-1	2.26122e+08
N1-(2-Cyanoethyl)-N1-cyclohexyl-3-nitro-4-(phenylthio)benzamide	C22 H23 N3 O3 S	No match	Invalid mass	No match		18.0136	409.146	427.16	410.156	6.893	1	41.4	No matches found	Single match found	DDA for other ion	[M+H-H2O]+1	1.31493e+08
2-[(7-Chloro-1,2-dihydro-4-quinazolinyl)oxy]-1-(2,3-dihydro-1,4-benzodioxin-6-yl)-1-ethanol	C18 H17 Cl N2 O4	No match	Full match	No results		0.00031	360.088	360.088	359.081	14.646	6	41.3	No matches found	No matches found	DDA for preferred ion	[M-H]-1	3.03986e+08
Isorhapontigenin	C15 H14 O4	No match	Invalid mass	No match		-0.00387	258.089	258.085	257.078	4.135	1	41.2	No matches found	Single match found	DDA for preferred ion	[M-H]-1	1.04019e+08
1,2,3,4-Tetrahydroisoquinoline-1-acetic acid	C11 H13 N O2	Full match	Full match	Partial match		0.00037	191.095	191.095	192.102	6.379	1	41.1	No matches found	Multiple matches found	DDA for preferred ion	[M+H]+1	1.74183e+08
5-(3-chloro-4-methylanilino)-1-methyl-1H-pyrazol-3-ol	C11 H12 Cl N3 O	No match	Invalid mass	No match		-46.0089	237.067	191.058	236.056	7.766	1	41.1	No matches found	Single match found	DDA for other ion	[M+FA-H]-1	6.12321e+07
2-[(1S)-1-Hydroxyethyl]-4(1H)-quinazolinone	C10 H10 N2 O2	Full match	Full match	Full match		-0.0004	190.074	190.074	381.154	10.809	1	40.9	No matches found	Multiple matches found	DDA for preferred ion	[2M+H]+1	1.06406e+08
4-oxododecanedioic acid	C12 H20 O5	No match	Invalid mass	No match		21.9844	244.131	266.115	267.123	13.968	3	40.7	No matches found	Multiple matches found	DDA for preferred ion	[M+H]+1	2.79187e+08
5-Sulfosalicylic acid	C7 H6 O6 S	Full match	Full match	No results		-0.0005	217.989	217.988	216.981	9.888	1	40.7	No matches found	No matches found	DDA for preferred ion	[M-H]-1	1.2778e+08
Herkinorin	C28 H30 O8	No match	Invalid mass	No results		-60.0149	494.194	434.179	493.193	9.066	1	40.6	No matches found	No matches found	DDA for other ion	[M-H+HAc]-1	1.11636e+08
Pyridoxamine	C8 H12 N2 O2	Full match	Full match	Partial match		0.00035	168.09	168.09	169.097	7.014	2	40.6	No matches found	Multiple matches found	DDA for preferred ion	[M+H]+1	3.11089e+08
Herkinorin	C28 H30 O8	No match	Invalid mass	No match		0.00607	494.194	494.2	493.193	10.103	1	40.5	No matches found	Single match found	DDA for preferred ion	[M-H]-1	1.82504e+08
Kresoxim methyl acid	C17 H17 N O4	No match	Invalid mass	No match		-0.0035	299.116	299.112	300.12	6.945	1	40.5	No matches found	Single match found	DDA for preferred ion	[M+H]+1	1.37565e+08
Glycopyrrolate	C19 H27 N O3	Full match	Full match	Partial match		0.00022	317.199	317.199	318.207	17.611	4	40.4	No matches found	Multiple matches found	DDA for preferred ion	[M+H]+1	1.6387e+08
2-[(2-Methylimidazo[1,2-a]pyridin-3-yl)carbonyl]hydrazine-1-carboxamide	C10 H11 N5 O2	No match	Invalid mass	No match		-32.0275	233.091	201.064	234.097	1.756	1	40.3	No matches found	Single match found	DDA for other ion	[M+H+MeOH]+1	5.50937e+08
N-Butylscopolamine	C21 H29 N O4	No match	Invalid mass	No results		-0.00413	359.21	359.206	360.213	7.896	1	40.3	No matches found	No matches found	DDA for preferred ion	[M+H]+1	1.18794e+08
2-[(2-Methylimidazo[1,2-a]pyridin-3-yl)carbonyl]hydrazine-1-carboxamide	C10 H11 N5 O2	No match	Invalid mass	No results		-0.00123	233.091	233.09	234.097	1.415	1	40	No matches found	No matches found	DDA for preferred ion	[M+H]+1	7.78121e+07
ADBICA	C20 H29 N3 O2	No match	Invalid mass	No results		-0.00517	343.226	343.221	344.228	9.749	1	40	No matches found	No matches found	DDA for preferred ion	[M+H]+1	1.70368e+08
6-Pentyl-2H-pyran-2-one	C10 H14 O2	Full match	Full match	Partial match		6e-05	166.099	166.099	167.107	11.814	1	39.9	No matches found	Multiple matches found	DDA for preferred ion	[M+H]+1	4.1381e+08
(3R,4R)-4-[(3,4-dimethoxyphenyl)methyl]-3-[(4-hydroxy-3-methoxyphenyl)methyl]oxolan-2-one	C21 H24 O6	Not the top hit	Full match	Partial match		-0.0001	372.157	372.157	373.165	13.356	2	39.9	Single match found	Multiple matches found	DDA for preferred ion	[M+H]+1	4.5936e+08
(3R,4R)-4-[(3,4-dimethoxyphenyl)methyl]-3-[(4-hydroxy-3-methoxyphenyl)methyl]oxolan-2-one	C21 H24 O6	Not the top hit	Full match	Partial match		-0.00013	372.157	372.157	373.164	13.529	2	39.9	Single match found	Multiple matches found	DDA for preferred ion	[M+H]+1	2.94505e+08
Phendimetrazine	C12 H17 N O	Full match	Full match	Partial match		2e-05	191.131	191.131	192.138	12.353	6	39.9	No matches found	Multiple matches found	DDA for preferred ion	[M+H]+1	3.0965e+08
N-({(2R,3S,4R,5S)-5-[2-(2,3-Dihydro-1H-indol-1-yl)-2-oxoethyl]-3,4-dihydroxytetrahydro-2-furanyl}methyl)-3-fluorobenzamide	C22 H23 F N2 O5	No match	Invalid mass	No match		35.9784	414.159	450.138	495.136	6.927	1	39.8	No matches found	Multiple matches found	DDA for preferred ion	[M+FA-H]-1	4.09103e+07
1-(1-Hydroxybutyl)-1,3,4,5,6,7-hexahydro-2-benzofuran-4,5,6,7-tetrol	C12 H20 O6	Not the top hit	Full match	Partial match		6e-05	260.126	260.126	259.119	8.197	1	39.8	No matches found	Multiple matches found	DDA for preferred ion	[M-H]-1	6.29301e+07
(2S,3R,4S,5S,6R)-2-[4-hydroxy-2-methyl-5-(propan-2-yl)phenoxy]-6-(hydroxymethyl)oxane-3,4,5-triol	C16 H24 O7	No match	Invalid mass	No results		17.0265	328.152	345.179	346.186	11.154	1	39.8	No matches found	No matches found	DDA for preferred ion	[M+H]+1	3.00751e+08
N4-{4-[1-cyano-2-(2-pyridyl)vinyl]phenyl}-5-methyl-3-phenylisoxazole-4-carboxamide	C25 H18 N4 O2	No match	Invalid mass	No results		0.00599	406.143	406.149	405.141	8.738	2	39.7	No matches found	No matches found	DDA for preferred ion	[M-H]-1	1.26056e+08
2-(6,7-Dimethoxy-3,4-dihydroisoquinolin-1-yl)aniline	C17 H18 N2 O2	No match	Invalid mass	No results		-0.00392	282.137	282.133	283.14	1.851	1	39.7	No matches found	No matches found	DDA for preferred ion	[M+H]+1	7.21372e+07
3-Succinoylpyridine	C9 H9 N O3	Full match	Full match	Partial match		0.00027	179.058	179.059	180.066	8.745	1	39.7	No matches found	Single match found	DDA for preferred ion	[M+H]+1	3.62736e+08
Monobutyl phthalate	C12 H14 O4	Full match	Full match	Partial match		-0.0004	222.089	222.089	221.082	10.834	2	39.6	No matches found	Multiple matches found	DDA for preferred ion	[M-H]-1	1.08399e+08
7-hydroxy-5-oxo-N-[3-(trifluoromethyl)phenyl]-2,3-dihydro-1H,5H-pyrido[3,2,1-ij]quinoline-6-carboxamide	C20 H15 F3 N2 O3	No match	Invalid mass	No results		-0.00282	388.103	388.101	387.093	11.234	3	39.5	No matches found	No matches found	DDA for preferred ion	[M-H]-1	5.38e+07
[4-(tert-butyl)phenyl](1H-imidazol-2-yl)methanone	C14 H16 N2 O	No match	Invalid mass	No match		-0.00393	228.126	228.122	229.13	1.424	2	39.4	No matches found	Single match found	DDA for preferred ion	[M+H]+1	1.87535e+08
Normorphine	C16 H17 N O3	No match	Invalid mass	No results		-0.00366	271.121	271.117	272.124	5.045	3	39.4	No matches found	No matches found	DDA for preferred ion	[M+H]+1	5.90818e+08
2-(6,7-Dimethoxy-3,4-dihydroisoquinolin-1-yl)aniline	C17 H18 N2 O2	No match	Invalid mass	No results		-0.00401	282.137	282.133	283.14	4.685	1	39.4	No matches found	No matches found	DDA for preferred ion	[M+H]+1	3.95674e+09
5-oxo-5-[4-(1H-pyrrol-1-yl)piperidino]-3-(3,4,5-trimethoxyphenyl)pentanoic acid	C23 H30 N2 O6	No match	Invalid mass	No results		-60.0254	430.21	370.185	429.199	9.767	1	39.3	No matches found	No matches found	DDA for other ion	[M-H+HAc]-1	5.59687e+07
2-(2-hydroxy-3-methylbutanamido)-4-methylpentanoic acid	C11 H21 N O4	Full match	Full match	No results		0.0001	231.147	231.147	232.155	9.881	1	39.3	No matches found	No matches found	DDA for preferred ion	[M+H]+1	8.66654e+08
3-hydroxy-3,4-bis[(4-hydroxy-3-methoxyphenyl)methyl]oxolan-2-one	C20 H22 O7	No match	Invalid mass	No match		-18.0107	374.137	356.126	357.133	14.128	1	39.3	Multiple matches found	Multiple matches found	DDA for preferred ion	[M+H]+1	5.13186e+08
3-hydroxy-3,4-bis[(4-hydroxy-3-methoxyphenyl)methyl]oxolan-2-one	C20 H22 O7	No match	Invalid mass	No match		-50.0367	374.137	324.1	357.133	14.302	2	39.3	Multiple matches found	Multiple matches found	DDA for other ion	[M+H+MeOH]+1	8.41999e+07
D-(-)-Quinic acid	C7 H12 O6	No match	Invalid mass	No results		-60.022	192.063	132.041	191.055	1.783	1	39.3	No matches found	No matches found	DDA for other ion	[M-H+HAc]-1	2.10331e+08
5'-(furan-3-yl)-4a-hydroxy-2,5-dimethyl-3,4,4a,7,8,8a-hexahydro-2H-spiro[naphthalene-1,3'-oxolane]-2',7-dione	C19 H22 O5	No match	Invalid mass	No match		64.0159	330.147	394.163	375.145	12.497	5	39.2	No matches found	Multiple matches found	DDA for other ion	[M-H-H2O]-1	7.98119e+08
11,13-Dihydroxy-4-methyl-4,5,6,7,8,9-hexahydro-2H-3-benzoxacyclododecine-2,10(1H)-dione	C16 H20 O5	Not the top hit	Full match	Partial match		7e-05	292.131	292.131	293.139	15.148	1	39.1	No matches found	Multiple matches found	DDA for preferred ion	[M+H]+1	1.67035e+08
6-(3-hydroxybutan-2-yl)-5-(hydroxymethyl)-4-methoxy-2H-pyran-2-one	C11 H16 O5	No match	Invalid mass	No match		-18.0105	228.1	210.089	211.096	11.808	2	39	No matches found	Multiple matches found	DDA for preferred ion	[M+H]+1	1.45912e+09
Cyheptamide	C16 H15 N O	No match	Invalid mass	No results		-0.00384	237.115	237.112	238.119	7.268	3	39	No matches found	No matches found	DDA for preferred ion	[M+H]+1	9.42353e+08
trans-Zeatin	C10 H13 N5 O	No match	Invalid mass	No results		-0.00121	219.112	219.111	220.118	6.962	1	39	No matches found	No matches found	DDA for preferred ion	[M+H]+1	9.93205e+08
12-Hydroxydodecanoic acid	C12 H24 O3	Full match	Full match	Partial match		-0.00055	216.173	216.172	215.165	18.107	1	38.9	No matches found	Single match found	DDA for preferred ion	[M-H]-1	1.96048e+08
2-oxopiperidine-3-carbohydrazide	C6 H11 N3 O2	Full match	Full match	No results		0.0001	157.085	157.085	158.093	2.197	1	38.6	No matches found	No matches found	DDA for preferred ion	[M+H]+1	3.31119e+09
N-(1-Amino-1-oxo-2-propanyl)-3-[(cyclohexylcarbamoyl)amino]-1,4,5-trihydroxycyclohexanecarboxamide	C17 H30 N4 O6	No match	Invalid mass	No match		35.9774	386.217	422.194	405.191	12.69	1	38.5	No matches found	Single match found	DDA for preferred ion	[M+H-H2O]+1	1.26927e+08
5-amino-2-(dimethylamino)benzoic acid	C9 H12 N2 O2	No match	Invalid mass	No match		-17.0264	180.09	163.063	181.097	10.515	3	38.4	No matches found	Multiple matches found	DDA for other ion	[M+NH4]+1	1.88383e+08
Disperse orange 3	C12 H10 N4 O2	No match	Invalid mass	No match		-0.00149	242.08	242.079	241.072	10.794	2	38.4	No matches found	Multiple matches found	DDA for preferred ion	[M-H]-1	6.08446e+07
N2-[2-(2-Pyridyl)ethyl]-4-hydroxyquinazoline-2-carboxamide	C16 H14 N4 O2	Full match	Full match	No match		-0.00119	294.112	294.11	293.103	15.479	2	38.4	No matches found	Multiple matches found	DDA for preferred ion	[M-H]-1	1.51431e+09
N-{6-[3-(trifluoromethyl)phenoxy]-3-pyridinyl}-2,3-dihydro-1-benzofuran-5-carboxamide	C21 H15 F3 N2 O3	No match	Invalid mass	No match		-0.00306	400.103	400.1	399.093	9.324	1	38.3	No matches found	Single match found	DDA for preferred ion	[M-H]-1	8.77082e+07
12-Hydroxydodecanoic acid	C12 H24 O3	Full match	Full match	Partial match		-0.00056	216.173	216.172	215.165	18.339	1	38.3	No matches found	Single match found	DDA for preferred ion	[M-H]-1	1.48804e+08
4-hydroxy-1-methyl-3-(phenylthio)-1,2-dihydroquinolin-2-one	C16 H13 N O2 S	No match	Invalid mass	No results		0.00268	283.067	283.069	282.062	8.717	1	38.2	No matches found	No matches found	DDA for preferred ion	[M-H]-1	4.07818e+07
5'-(furan-3-yl)-4a-hydroxy-2,5-dimethyl-3,4,4a,7,8,8a-hexahydro-2H-spiro[naphthalene-1,3'-oxolane]-2',7-dione	C19 H22 O5	No match	Invalid mass	No match		46.0052	330.147	376.152	375.145	12.329	5	38.2	No matches found	Multiple matches found	DDA for preferred ion	[M-H]-1	8.03376e+08
Tetranor-12R-HETE	C16 H26 O3	Full match	Full match	Partial match		-7e-05	266.188	266.188	265.181	18.15	2	38.1	No matches found	Multiple matches found	DDA for preferred ion	[M-H]-1	1.76528e+08
1,7-Diphenylhept-4-en-3-one	C19 H20 O	No match	Invalid mass	No match		18.0106	264.151	282.162	265.159	15.647	2	38.1	No matches found	Single match found	DDA for other ion	[M+H-H2O]+1	3.4811e+08
4-Phenylbutyric acid	C10 H12 O2	Full match	Full match	Partial match		0.0001	164.084	164.084	197.117	11.779	2	38.1	No matches found	Multiple matches found	DDA for preferred ion	[M+H+MeOH]+1	4.19143e+08
2-oxopiperidine-3-carbohydrazide	C6 H11 N3 O2	Full match	Full match	No results		8e-05	157.085	157.085	158.092	1.804	1	37.9	No matches found	No matches found	DDA for preferred ion	[M+H]+1	2.95128e+09
Isophthalic acid	C8 H6 O4	No match	Invalid mass	No results		-0.00084	166.027	166.026	165.018	5.623	2	37.9	No matches found	No matches found	DDA for preferred ion	[M-H]-1	9.26011e+07
2-{[((2-hydroxyphenyl){[(2-hydroxyphenyl)methylene]amino}methyl)imino]methyl}phenol	C21 H18 N2 O3	No match	Invalid mass	No match		-0.00524	346.132	346.127	345.119	8.575	2	37.9	No matches found	Single match found	DDA for preferred ion	[M-H]-1	3.90611e+07
4-Isobutylbenzoic acid	C11 H14 O2	No match	Invalid mass	No match		-32.0261	178.099	146.073	179.107	12.302	1	37.8	No matches found	Multiple matches found	DDA for other ion	[M+H+MeOH]+1	1.96151e+08
Calocarpin	C20 H20 O4	No match	Invalid mass	No match		46.0115	324.136	370.148	415.146	4.838	2	37.7	No matches found	Multiple matches found	DDA for preferred ion	[M+FA-H]-1	2.18044e+08
5-O-(2-Amino-2-oxoethyl)-1,4:3,6-dianhydro-2-deoxy-2-{[(4-methylphenyl)sulfonyl]amino}-D-glucitol	C15 H20 N2 O6 S	No match	Invalid mass	No match		0.00642	356.104	356.111	355.103	11.041	1	37.5	No matches found	Multiple matches found	DDA for preferred ion	[M-H]-1	9.27639e+07
2-[2-(3,4-dichlorophenyl)acetyl]-N-propylhydrazine-1-carbothioamide	C12 H15 Cl2 N3 O S	No match	Invalid mass	No results		0.00474	319.031	319.036	318.029	6.966	2	37.4	No matches found	No matches found	DDA for preferred ion	[M-H]-1	2.4214e+07
2-(2-acetyl-3,5-dihydroxyphenyl)acetic acid	C10 H10 O5	Full match	Full match	Partial match		0.00028	210.053	210.053	211.06	9.117	3	37.3	No matches found	Multiple matches found	DDA for preferred ion	[M+H]+1	1.61902e+08
2,5-bis(4-hydroxy-3-methoxyphenyl)-3,4-dimethyloxolan-3-ol	C20 H24 O6	No match	Invalid mass	No match		-18.0106	360.157	342.147	343.154	13.343	1	37.2	Single match found	Multiple matches found	DDA for preferred ion	[M+H]+1	2.32595e+09
2-Hydroxy-1-(4-methoxyphenyl)propyl hexopyranoside	C16 H24 O8	No match	Invalid mass	No results		46.0057	344.147	390.153	389.146	8.922	1	37.2	No matches found	No matches found	DDA for preferred ion	[M-H]-1	1.01357e+08
methyl 4-[2-(aminocarbonyl)carbohydrazonoyl]-1-methyl-1H-pyrrole-2-carboxylate	C9 H12 N4 O3	No match	Invalid mass	No match		21.9833	224.091	246.074	247.082	9.242	1	37.1	No matches found	Single match found	DDA for preferred ion	[M+H]+1	5.34098e+07
(2E)-4-Hydroxy-3,7-dimethyl-2,6-octadien-1-yl beta-D-glucopyranoside	C16 H28 O7	No match	Invalid mass	No results		46.0055	332.183	378.189	377.182	9.713	1	37	No matches found	No matches found	DDA for preferred ion	[M-H]-1	5.52472e+07
Troxerutin	C33 H42 O19	No match	Invalid mass	No results		21.9666	742.232	764.199	765.206	1.877	1	36.9	No matches found	No matches found	DDA for preferred ion	[M+H]+1	2.02266e+08
(2E)-2-(hydroxymethyl)-3-[3-oxo-5-(propan-2-yl)-1,3,4,5,6,7-hexahydro-2-benzofuran-4-yl]prop-2-enoic acid	C15 H20 O5	No match	Invalid mass	No match		46.0054	280.131	326.137	325.129	11.746	2	36.8	No matches found	Multiple matches found	DDA for preferred ion	[M-H]-1	1.09313e+09
Dicyclanil	C8 H10 N6	No match	Invalid mass	No match		18.0135	190.097	208.11	191.107	8.711	2	36.4	No matches found	Multiple matches found	DDA for other ion	[M+H-H2O]+1	3.48174e+08
N-[4-cyano-1-(4-fluorophenyl)-1H-pyrazol-5-yl]cyclohexanecarboxamide	C17 H17 F N4 O	No match	Invalid mass	No match		-0.00244	312.139	312.136	311.129	14.817	1	36.4	Single match found	Single match found	DDA for preferred ion	[M-H]-1	1.302e+09
trans-Zeatin	C10 H13 N5 O	No match	Invalid mass	No results		-0.00112	219.112	219.111	220.118	7.637	1	36.3	No matches found	No matches found	DDA for preferred ion	[M+H]+1	9.86985e+07
4-Methylumbelliferone hydrate	C10 H8 O3	No match	Invalid mass	No match		-32.0262	176.047	144.021	177.055	11.879	4	36.1	No matches found	Single match found	DDA for other ion	[M+H+MeOH]+1	1.67089e+09
2-[1-(2-Oxo-2-{[3-(trifluoromethyl)benzyl]amino}ethyl)cyclohexyl]acetic acid	C18 H22 F3 N O3	Not the top hit	Full match	No results		-0.00145	357.155	357.154	356.146	7.647	1	35.9	No matches found	No matches found	DDA for preferred ion	[M-H]-1	6.92594e+07
Phenazopyridine	C11 H11 N5	Not the top hit	Full match	No match		-0.00096	213.101	213.1	214.108	6.909	1	35.7	No matches found	Single match found	DDA for preferred ion	[M+H]+1	1.76278e+08
tetranor-12(R)-HETE	C16 H26 O3	Full match	Full match	Partial match		-4e-05	266.188	266.188	265.181	18.376	2	35.7	No matches found	Multiple matches found	DDA for preferred ion	[M-H]-1	1.94638e+08
γ-Linolenic acid ethyl ester	C20 H34 O2	No match	Invalid mass	No results		6.01049	306.256	312.266	313.274	20.387	1	35.6	No matches found	No matches found	DDA for preferred ion	[M+H]+1	1.70785e+08
(2S,3R,4S,5S,6R)-2-({4a,5,7-trihydroxy-7-methyl-1H,4aH,5H,6H,7H,7aH-cyclopenta[c]pyran-1-yl}oxy)-6-(hydroxymethyl)oxane-3,4,5-triol	C15 H24 O10	No match	Invalid mass	No results		46.0029	364.137	410.14	409.133	12.413	1	35.5	No matches found	No matches found	DDA for preferred ion	[M-H]-1	2.05424e+08
L-(-)-Arabitol	C5 H12 O5	No match	Invalid mass	No results		-0.00111	152.068	152.067	151.06	2.392	3	35.4	No matches found	No matches found	DDA for preferred ion	[M-H]-1	2.0642e+08
N-[4-(3-Chloro-4-methylphenyl)-5-methyl-1,3-thiazol-2-yl]-N'-(5-methyl-3-phenyl-4-isoxazolyl)urea	C22 H19 Cl N4 O2 S	No match	Invalid mass	No results		0.00665	438.092	438.098	437.091	19.149	1	35.4	No matches found	No matches found	DDA for preferred ion	[M-H]-1	1.42357e+08
Oxibendazole	C12 H15 N3 O3	Full match	Full match	Partial match		0.00019	249.111	249.112	250.119	9.85	1	35.3	No matches found	Multiple matches found	DDA for preferred ion	[M+H]+1	3.09064e+08
Resorcinol diglycidyl ether	C12 H14 O4	Full match	Full match	Partial match		0.00037	222.089	222.09	223.097	9.267	2	35.3	No matches found	Multiple matches found	DDA for preferred ion	[M+H]+1	1.90672e+08
1-(4-Trifluoromethylphenyl)piperazine	C11 H13 F3 N2	No match	Invalid mass	No results		-17.0238	230.103	213.079	231.113	9.046	3	35.3	No matches found	No matches found	DDA for other ion	[M+NH4]+1	2.22491e+08
N-(1,3-benzodioxol-5-yl)-7-chloroquinolin-4-amine	C16 H11 Cl N2 O2	No match	Invalid mass	No match		-37.9599	298.051	260.091	259.084	17.522	1	35.3	No matches found	Single match found	DDA for other ion	[M-H]-1	1.27755e+06
RMK	C17 H35 N7 O4 S	No match	Invalid mass	No match		-18.0111	433.247	415.236	416.243	19.539	1	35.2	No matches found	Multiple matches found	DDA for preferred ion	[M+H]+1	5.99281e+07
3-methyl-5-oxo-5-(4-toluidino)pentanoic acid	C13 H17 N O3	No match	Invalid mass	No results		21.982	235.121	257.103	258.11	1.822	5	35.2	No matches found	No matches found	DDA for preferred ion	[M+H]+1	7.75449e+08
6,8-di(tert-butyl)-4-oxo-4H-chromene-2-carboxylic acid	C18 H22 O4	No match	Invalid mass	No results		0.00354	302.152	302.155	301.148	21.293	1	35.1	No matches found	No matches found	DDA for preferred ion	[M-H]-1	9.57067e+07
Eicosapentaenoic acid methyl ester	C21 H32 O2	No match	Invalid mass	No match		-32.0261	316.24	284.214	285.221	17.64	3	35.1	No matches found	Single match found	DDA for other ion	[M+H]+1	1.20401e+08
3-Butene-1,2,3-tricarboxylic acid	C7 H8 O6	Not the top hit	Full match	No results		-0.00076	188.032	188.031	187.024	7.241	1	35	No matches found	No matches found	DDA for preferred ion	[M-H]-1	2.51277e+07
N-[4-(3-Chloro-4-methylphenyl)-5-methyl-1,3-thiazol-2-yl]-N'-(5-methyl-3-phenyl-4-isoxazolyl)urea	C22 H19 Cl N4 O2 S	No match	Invalid mass	No results		0.00662	438.092	438.098	437.091	18.424	1	35	No matches found	No matches found	DDA for preferred ion	[M-H]-1	8.49374e+07
4-Hydroxyphenylacetic acid	C8 H8 O3	Full match	Full match	Partial match		0.00028	152.047	152.048	153.055	9.546	7	35	No matches found	Multiple matches found	DDA for preferred ion	[M+H]+1	1.57138e+08
Prednisone	C21 H26 O5	No match	Invalid mass	No results		-0.00384	358.178	358.174	359.181	5.749	2	34.9	No matches found	No matches found	DDA for preferred ion	[M+H]+1	9.85863e+07
Losartan	C22 H23 Cl N6 O	No match	Invalid mass	No match		-0.00428	422.162	422.158	421.151	17.512	1	34.8	No matches found	Multiple matches found	DDA for preferred ion	[M-H]-1	1.05454e+08
RMK	C17 H35 N7 O4 S	No match	Invalid mass	No match		-18.0113	433.247	415.236	416.243	19.273	1	34.7	No matches found	Multiple matches found	DDA for preferred ion	[M+H]+1	6.44868e+07
Losartan	C22 H23 Cl N6 O	No match	Invalid mass	No match		-0.00431	422.162	422.158	421.151	17.939	1	34.7	No matches found	Multiple matches found	DDA for preferred ion	[M-H]-1	1.47657e+08
3-Hydroxy-5-(hydroxymethyl)-2-methylisonicotinaldehyde oxime	C8 H10 N2 O3	No match	Invalid mass	No results		18.011	182.069	200.08	183.077	7.443	1	34.7	No matches found	No matches found	DDA for other ion	[M+H-H2O]+1	1.90889e+08
1-{4-[2-(7-methoxy-2H-1,3-benzodioxol-5-yl)ethyl]phenoxy}-3-methylbutane-2,3-diol	C21 H26 O6	Not the top hit	Full match	Partial match		-0.00028	374.173	374.173	375.18	12.567	1	34.6	No matches found	Multiple matches found	DDA for preferred ion	[M+H]+1	1.38986e+08
9-Oxo-4,5,6,7,8,9-hexahydropyrazolo[5,1-b]quinazoline-3-carbonitrile	C11 H10 N4 O	Unused	Invalid mass	No match		-0.00139	214.085	214.084	213.076	8.219	1	34.6	No matches found	Multiple matches found	DDA for preferred ion	[M-H]-1	1.43005e+08
4-oxo-5-phenylpentanoic acid	C11 H12 O3	Full match	Full match	Not the top hit		0.00016	192.079	192.079	175.076	15.953	1	34.6	No matches found	Multiple matches found	DDA for other ion	[M+H-H2O]+1	1.82066e+08
1,8-Diazabicyclo [5.4.0]undec-7-ene	C9 H16 N2	No match	Invalid mass	No results		-17.0264	152.131	135.105	153.139	7.844	1	34.5	No matches found	No matches found	DDA for other ion	[M+NH4]+1	5.48113e+07
N-({(2R,4S,5R)-5-[3-(3,4-Dimethoxyphenyl)-1-methyl-1H-pyrazol-5-yl]-1-azabicyclo[2.2.2]oct-2-yl}methyl)-2,2-dimethylpropanamide	C25 H36 N4 O3	No match	Invalid mass	No results		35.9848	440.279	476.264	475.256	10.05	1	34.5	No matches found	No matches found	DDA for preferred ion	[M-H]-1	1.29285e+08
N1-(1H-indol-4-yl)cyclohexane-1-carboxamide	C15 H18 N2 O	Unused	Invalid mass	No results		37.9581	242.142	280.1	281.107	5.847	1	34.5	No matches found	No matches found	DDA for preferred ion	[M+H]+1	4.70055e+07
2-acetamido-3-(4-methoxyphenyl)propanoic acid	C12 H15 N O4	Full match	Full match	Partial match		0.00028	237.1	237.1	238.108	8.478	1	34.5	No matches found	Multiple matches found	DDA for preferred ion	[M+H]+1	4.46896e+08
Cinchophen	C16 H11 N O2	Full match	Full match	No results		2e-05	249.079	249.079	250.086	20.488	1	34.4	No matches found	No matches found	DDA for preferred ion	[M+H]+1	2.3097e+08
1,8-Diazabicyclo [5.4.0]undec-7-ene	C9 H16 N2	No match	Invalid mass	No results		-17.0264	152.131	135.105	153.139	7.351	1	34.4	No matches found	No matches found	DDA for other ion	[M+NH4]+1	3.24044e+07
Chlorpropamide	C10 H13 Cl N2 O3 S	No match	Invalid mass	No match		-0.00287	276.034	276.031	275.023	7.163	1	34.4	No matches found	Single match found	DDA for preferred ion	[M-H]-1	2.68829e+08
7-(3,4-dihydroxyphenyl)-1-(4-hydroxyphenyl)-5-{[(2S,3R,4S,5R)-3,4,5-trihydroxyoxan-2-yl]oxy}heptan-3-one	C24 H30 O9	No match	Invalid mass	No results		-14.9996	462.189	447.189	480.223	15.24	1	34.3	No matches found	No matches found	DDA for other ion	[M+H+MeOH]+1	3.69735e+08
Carbidopa	C10 H14 N2 O4	Full match	Full match	No results		0.0001	226.095	226.095	227.103	6.84	1	34.3	No matches found	No matches found	DDA for preferred ion	[M+H]+1	5.84568e+08
7-{[(2E)-3-methyl-4-(4-methyl-5-oxo-2,5-dihydrofuran-2-yl)but-2-en-1-yl]oxy}-2H-chromen-2-one	C19 H18 O5	Full match	Full match	Partial match		-0.00015	326.115	326.115	327.123	13.992	1	34.1	Single match found	Multiple matches found	DDA for preferred ion	[M+H]+1	3.40001e+08
Guaifenesin	C10 H14 O4	Full match	Full match	Partial match		0.00021	198.089	198.089	199.097	10.628	1	34	No matches found	Multiple matches found	DDA for preferred ion	[M+H]+1	3.45768e+08
1-(3-ethyl-2,4-dihydroxy-6-methoxyphenyl)butan-1-one	C13 H18 O4	No match	Invalid mass	No match		-18.0105	238.121	220.11	221.117	13.982	1	33.9	No matches found	Multiple matches found	DDA for preferred ion	[M+H]+1	2.00004e+08
3-(4-Toluidino)-2,3-dihydro-1H-1λ6-thiophene-1,1-dione	C11 H13 N O2 S	No match	Invalid mass	No match		0.00399	223.067	223.071	224.078	5.978	1	33.8	No matches found	Single match found	DDA for preferred ion	[M+H]+1	7.24885e+08
Arachidonic acid	C20 H32 O2	Full match	Full match	Partial match		0	304.24	304.24	305.248	19.45	1	33.6	No matches found	Multiple matches found	DDA for other ion	[M+H]+1	2.22036e+07
2-[2-(2-acetamido-4-methylpentanamido)propanamido]-3-hydroxypropanoic acid	C14 H25 N3 O6	No match	Invalid mass	No results		-18.0106	331.174	313.164	346.197	10.579	1	33.6	No matches found	No matches found	DDA for preferred ion	[M+H+MeOH]+1	8.19725e+07
N-Methyltryptamine	C11 H14 N2	Full match	Full match	No results		0.00029	174.116	174.116	175.123	7.215	1	33.6	No matches found	No matches found	DDA for preferred ion	[M+H]+1	9.7285e+07
Succinic acid	C4 H6 O4	No results	Invalid mass	No results		18.0092	118.027	136.036	117.018	3.004	3	33.5	No matches found	No matches found	DDA for other ion	[M-H-H2O]-1	1.42384e+10
Diproqualone	C12 H14 N2 O3	Full match	Full match	Partial match		0.00038	234.1	234.101	235.108	7.017	2	33.5	No matches found	Multiple matches found	DDA for preferred ion	[M+H]+1	1.32761e+08
1-[(2R,4S,5R)-5-(1-Methyl-3-phenyl-1H-pyrazol-5-yl)-1-azabicyclo[2.2.2]oct-2-yl]-N-(2-pyridinylmethyl)methanamine	C24 H29 N5	No match	Full match	No match		-0.00167	387.242	387.241	388.248	20.564	2	33.5	No matches found	Multiple matches found	DDA for preferred ion	[M+H]+1	7.34328e+07
2-Isobutyl-3-methoxypyrazine	C9 H14 N2 O	No match	Invalid mass	No results		-32.0259	166.111	134.085	135.092	9.093	1	33.4	No matches found	No matches found	DDA for other ion	[M+H]+1	2.96044e+07
Fraxetin	C10 H8 O5	Not the top hit	Full match	Partial match		-0.00052	208.037	208.037	207.029	14.407	1	33.3	No matches found	Multiple matches found	DDA for preferred ion	[M-H]-1	9.78443e+07
4-(2-thienyl)benzoic acid	C11 H8 O2 S	No match	Invalid mass	No results		0.00193	204.024	204.026	203.019	3.178	1	33.2	No matches found	No matches found	DDA for preferred ion	[M-H]-1	2.36626e+08
4-(1-Adamantyl)-2-[4-(trifluoromethoxy)phenyl]-1,3-thiazole	C20 H20 F3 N O S	No match	Invalid mass	No results		0.00491	379.122	379.127	380.134	8.028	5	33.1	No matches found	No matches found	DDA for preferred ion	[M+H]+1	3.58959e+08
{(3S)-3-[5-(1H-Indol-3-ylmethyl)-1,3,4-oxadiazol-2-yl]-1-pyrrolidinyl}(2-thienyl)methanone	C20 H18 N4 O2 S	Full match	Full match	No results		-0.00139	378.115	378.114	377.106	17.046	2	33.1	No matches found	No matches found	DDA for preferred ion	[M-H]-1	3.62031e+08
4-ethoxy-N-[(4-methoxyphenyl)methylene]aniline	C16 H17 N O2	No match	Invalid mass	No results		-0.00402	255.126	255.122	256.129	2.586	2	33	No matches found	No matches found	DDA for preferred ion	[M+H]+1	2.05571e+08
Levetiracetam	C8 H14 N2 O2	Full match	Full match	No results		0.00029	170.106	170.106	171.113	8.367	1	33	No matches found	No matches found	DDA for preferred ion	[M+H]+1	1.52289e+08
5-[4-(3-hydroxy-4-methoxyphenyl)-hexahydrofuro[3,4-c]furan-1-yl]-2-methoxyphenol	C20 H22 O6	Full match	Full match	Partial match		-0.00042	358.142	358.141	359.149	12.328	1	32.9	Multiple matches found	Multiple matches found	DDA for preferred ion	[M+H]+1	4.70271e+08
(2R,3S,4S,5R,6R)-2-(hydroxymethyl)-6-(propan-2-yloxy)oxane-3,4,5-triol	C9 H18 O6	Not the top hit	Full match	No results		0.00045	222.11	222.111	240.144	5.541	1	32.8	No matches found	No matches found	DDA for preferred ion	[M+NH4]+1	3.85504e+07
(1S,4aS,7S,7aS)-7-Hydroxy-1-{[6-O-(4-hydroxybenzoyl)-β-D-glucopyranosyl]oxy}-7-methyl-1,4a,5,6,7,7a-hexahydrocyclopenta[c]pyran-4-carboxylic acid	C23 H28 O12	No match	Full match	Partial match		0	496.158	496.158	495.151	12.043	1	32.8	No matches found	Multiple matches found	DDA for preferred ion	[M-H]-1	4.62751e+08
19-Norandrostenedione	C18 H24 O2	Not the top hit	Full match	Partial match		0.0004	272.178	272.178	273.185	18.836	1	32.7	No matches found	Multiple matches found	DDA for preferred ion	[M+H]+1	2.34259e+07
Bicyclo Prostaglandin E2	C20 H30 O4	No match	Invalid mass	No match		-18.0109	334.214	316.204	315.196	21.143	3	32.6	No matches found	Multiple matches found	DDA for preferred ion	[M-H]-1	7.40964e+06
2-(3,4-Dihydroxyphenyl)-5,7-dihydroxy-4-oxo-4H-chromen-3-yl 6-O-β-D-xylopyranosyl-β-D-glucopyranoside	C26 H28 O16	No match	Invalid mass	No results		0.01219	596.138	596.15	299.082	7.253	1	32.4	No matches found	No matches found	DDA for preferred ion	[M+2H]+2	4.46495e+07
1-[(2R,4S,5R)-5-(1-Methyl-3-phenyl-1H-pyrazol-5-yl)-1-azabicyclo[2.2.2]oct-2-yl]-N-(2-pyridinylmethyl)methanamine	C24 H29 N5	No match	Full match	No match		-0.00176	387.242	387.241	386.234	20.844	2	32.4	No matches found	Multiple matches found	DDA for preferred ion	[M-H]-1	3.54311e+07
Genipin	C11 H14 O5	No match	Invalid mass	No match		-18.0112	226.084	208.073	207.066	11.793	1	32.3	No matches found	Multiple matches found	DDA for preferred ion	[M-H]-1	6.05e+07
Mebeverine	C25 H35 N O5	No match	Invalid mass	No results		17.0266	429.252	446.278	430.259	18.932	1	32.2	No matches found	No matches found	DDA for other ion	[M+H-NH3]+1	8.21493e+07
4-(beta-D-Glucopyranosyloxy)-2-methylenebutanoic acid	C11 H18 O8	No match	Invalid mass	No results		21.9845	278.1	300.085	301.092	9.635	1	32.1	No matches found	No matches found	DDA for preferred ion	[M+H]+1	5.4732e+07
Mebeverine	C25 H35 N O5	No match	Full match	Partial match		2e-05	429.252	429.252	430.259	19.177	1	32.1	No matches found	Multiple matches found	DDA for preferred ion	[M+H]+1	8.86379e+07
5,6-dimethyl-4-oxo-4H-pyran-2-carboxylic acid	C8 H8 O4	Full match	Full match	Partial match		0.00029	168.042	168.043	169.05	9.105	1	32	No matches found	Multiple matches found	DDA for preferred ion	[M+H]+1	8.92679e+07
2-(acetylamino)-3-(1H-indol-3-yl)propanoic acid	C13 H14 N2 O3	Full match	Full match	Not the top hit		0.00028	246.1	246.101	247.108	8.453	3	32	No matches found	Multiple matches found	DDA for preferred ion	[M+H]+1	1.57939e+08
Bis(2-ethylhexyl) sebacate	C26 H50 O4	Full match	Full match	No results		-0.00022	426.371	426.371	427.378	27.719	1	31.9	No matches found	No matches found	DDA for preferred ion	[M+H]+1	1.81189e+08
N-(cyclopropylmethyl)-N'-phenylurea	C11 H14 N2 O	No match	Invalid mass	No results		54.9794	190.111	245.09	278.123	1.782	1	31.9	No matches found	No matches found	DDA for other ion	[M+H+MeOH]+1	2.71209e+08
Methoxyfenozide	C22 H28 N2 O3	No match	Invalid mass	No results		-0.00557	368.21	368.204	367.197	12.766	1	31.7	No matches found	No matches found	DDA for preferred ion	[M-H]-1	8.91883e+07
(3α,4β,8α)-3,8-Dihydroxy-12,13-epoxytrichothec-9-ene-4,15-diyl diacetate	C19 H26 O8	No match	Invalid mass	No match		-18.0108	382.163	364.152	365.159	11.832	4	31.7	No matches found	Multiple matches found	DDA for preferred ion	[M+H]+1	7.68435e+08
N-Acetyl-5-aminosalicylic acid	C9 H9 N O4	Full match	Full match	Partial match		0.00043	195.053	195.054	178.05	7.191	1	31.7	No matches found	Multiple matches found	DDA for preferred ion	[M+H-H2O]+1	3.70165e+07
2-(2-{[3-(trifluoromethyl)pyridin-2-yl]amino}ethyl)-2-azaspiro[4.4]nonane-1,3-dione	C16 H18 F3 N3 O2	No match	Invalid mass	No match		-0.00304	341.135	341.132	342.139	1.617	3	31.6	No matches found	Multiple matches found	DDA for preferred ion	[M+H]+1	4.2865e+08
Aldosterone	C21 H28 O5	No match	Full match	Partial match		0.00022	360.194	360.194	359.187	16.064	3	31.5	No matches found	Multiple matches found	DDA for preferred ion	[M-H]-1	2.2873e+07
(±)5-iPF2?-VI	C20 H34 O5	No match	Invalid mass	No results		35.9846	354.241	390.225	389.218	15.956	1	31.4	No matches found	No matches found	DDA for preferred ion	[M-H]-1	1.71171e+08
N-{4-[(2R,3R)-3-(Hydroxymethyl)-5-oxo-2-morpholinyl]phenyl}-3-methylbutanamide	C16 H22 N2 O4	No match	Invalid mass	No match		-18.0102	306.158	288.148	289.155	5.454	1	31.3	No matches found	Multiple matches found	DDA for preferred ion	[M+H]+1	1.00367e+08
4-(1-Adamantyl)-2-[4-(trifluoromethoxy)phenyl]-1,3-thiazole	C20 H20 F3 N O S	No match	Invalid mass	No results		0.00508	379.122	379.127	380.134	7.838	4	31.3	No matches found	No matches found	DDA for preferred ion	[M+H]+1	3.49715e+08
3,5-Dimethoxybenzoic acid	C9 H10 O4	Full match	Full match	Partial match		0.00021	182.058	182.058	183.065	11.023	1	31.2	No matches found	Multiple matches found	DDA for preferred ion	[M+H]+1	3.56824e+08
Cyclohexyl phenyl ketone	C13 H16 O	Full match	Full match	Partial match		0.0004	188.12	188.121	189.128	17.066	1	31.2	No matches found	Single match found	DDA for preferred ion	[M+H]+1	1.33549e+08
Losartan	C22 H23 Cl N6 O	No match	Invalid mass	No match		-0.00445	422.162	422.158	421.15	12.616	1	31.2	No matches found	Multiple matches found	DDA for preferred ion	[M-H]-1	1.85772e+08
N-{[(2R,3S,4R,5S)-3,4-Dihydroxy-5-{2-[(2R)-2-(methoxymethyl)-1-pyrrolidinyl]-2-oxoethyl}tetrahydro-2-furanyl]methyl}-3-fluorobenzamide	C20 H27 F N2 O6	No match	Invalid mass	No match		35.9726	410.185	446.158	445.151	18.211	1	31.1	Single match found	Multiple matches found	DDA for preferred ion	[M-H]-1	2.79806e+08
3-Methoxy-4-(3-methyl-2-buten-1-yl)-5-[(E)-2-phenylvinyl]phenol	C20 H22 O2	Full match	Full match	Partial match		0.00042	294.162	294.162	295.17	18.18	1	31.1	No matches found	Single match found	DDA for preferred ion	[M+H]+1	7.28633e+06
4-Pyridoxic acid	C8 H9 N O4	Not the top hit	Full match	Partial match		-0.00081	183.053	183.052	182.045	7.133	1	30.9	No matches found	Multiple matches found	DDA for preferred ion	[M-H]-1	7.99942e+07
Losartan	C22 H23 Cl N6 O	No match	Invalid mass	No match		-0.0047	422.162	422.157	421.15	13.056	1	30.8	No matches found	Multiple matches found	DDA for preferred ion	[M-H]-1	5.92057e+08
N-(1-Amino-1-oxo-2-propanyl)-3-[(cyclohexylcarbamoyl)amino]-1,4,5-trihydroxycyclohexanecarboxamide	C17 H30 N4 O6	No match	Invalid mass	No match		-24.0436	386.217	362.173	421.187	12.533	1	30.7	No matches found	Multiple matches found	DDA for other ion	[M-H+HAc]-1	6.00418e+07
N-[4-cyano-1-(4-fluorophenyl)-1H-pyrazol-5-yl]cyclohexanecarboxamide	C17 H17 F N4 O	No match	Invalid mass	No match		-0.00211	312.139	312.137	311.129	16.129	1	30.5	Single match found	Single match found	DDA for preferred ion	[M-H]-1	1.67466e+08
1-[4-hydroxy-3-(3-methylbut-2-en-1-yl)phenyl]ethan-1-one	C13 H16 O2	Full match	Full match	Partial match		0.00035	204.115	204.115	205.123	9.679	1	30.5	No matches found	Multiple matches found	DDA for preferred ion	[M+H]+1	1.35689e+08
Triamterene	C12 H11 N7	No match	Invalid mass	No match		-17.0275	253.108	236.08	254.114	5.951	2	30.3	No matches found	Single match found	DDA for other ion	[M+NH4]+1	6.78699e+07
Safrole	C10 H10 O2	Full match	Full match	Partial match		0.00019	162.068	162.068	163.076	18.171	1	30.3	No matches found	Multiple matches found	DDA for preferred ion	[M+H]+1	2.29646e+09
N-cyclohexyl-N-phenyl-2-[(1,3,3-trimethylbicyclo[2.2.1]hept-2-yl)amino]acetamide hydrochloride	C24 H36 N2 O	No match	Invalid mass	No results		0.00674	368.283	368.29	369.297	21.918	1	30.2	No matches found	No matches found	DDA for preferred ion	[M+H]+1	2.64582e+07
1-{[(2R,4S,5R)-5-(1-Methyl-3-phenyl-1H-pyrazol-5-yl)-1-azabicyclo[2.2.2]oct-2-yl]methyl}-3-phenylurea	C25 H29 N5 O	Not the top hit	Full match	No match		-0.00126	415.237	415.236	414.228	21.407	1	30.1	No matches found	Multiple matches found	DDA for preferred ion	[M-H]-1	1.88725e+08
Lamalbid	C17 H26 O12	No match	Full match	No results		0.00154	422.142	422.144	421.137	7.136	1	30	No matches found	No matches found	DDA for preferred ion	[M-H]-1	2.97611e+07
